# Supplementary material for: Human fibroblasts display a differential focal adhesion phenotype relative to chimpanzee
Source: Evol Med Public Health. 2016 Mar 12;2016(1):110–6. doi: 10.1093/emph/eow010 (PMC4804348; doi:10.1093/emph/eow010)
Supplement: Supplementary Data [file supp_eow010_TableS1.xlsx]

## Sheet: Sheet1
Fibroblast cell lines
Coriell Line #	Species	Sex	Age at sampling
AG09559	Human	Male	28
AG09605	Human	Male	30
AG10803	Human	Male	22
AG09975	Human	Male	25
PR00238	Chimpanzee	Male	24
S006007	Chimpanzee	Male	22
S008956	Chimpanzee	Male	17
S008975	Chimpanzee	Male	19
