# Supplementary material for: Human fibroblasts display a differential focal adhesion phenotype relative to chimpanzee
Source: Evol Med Public Health. 2016 Mar 12;2016(1):110–6. doi: 10.1093/emph/eow010 (PMC4804348; doi:10.1093/emph/eow010)
Supplement: Supplementary Data [file supp_eow010_TableS2.xlsx]

## Sheet: GO Biological Process
Category	p-value	total occurrence
multicellular organismal process	7.363e-09	1048
biological adhesion	7.782e-07	409
cell adhesion	7.782e-07	409
oxidation reduction	9.321e-06	339
regulation of multicellular organismal process	2.937e-05	358
developmental process	3.207e-05	1756
cellular ion homeostasis	4.493e-05	117
branching morphogenesis of a tube	5.099e-05	40
morphogenesis of a branching structure	5.839e-05	41
cellular chemical homeostasis	9.574e-05	119
receptor metabolic process	0.0001054	12
tube morphogenesis	0.0001134	50
multicellular organismal development	0.0001159	540
anatomical structure development	0.0001321	773
positive regulation of multicellular organismal process	0.0001541	73
system process	0.0001794	386
negative regulation of multicellular organismal process	0.0001943	39
ion homeostasis	0.0002009	131
cellular homeostasis	0.0002598	162
acute-phase response	0.0002909	14
potassium ion transport	0.0003031	80
regulation of anatomical structure morphogenesis	0.0003628	114
defense response	0.0003825	205
di-, tri-valent inorganic cation homeostasis	0.0004317	83
negative regulation of signal transduction	0.0004896	98
cyclic-nucleotide-mediated signaling	0.0004924	45
negative regulation of cell communication	0.0005926	100
cellular di-, tri-valent inorganic cation homeostasis	0.0006968	79
cognition	0.0006981	243
neurological system process	0.0007047	261
G-protein signaling, coupled to cyclic nucleotide second messenger	0.0008095	41
chemical homeostasis	0.0008328	168
acute inflammatory response	0.0008869	19
cell recognition	0.001047	21
regulation of developmental process	0.001507	593
cellular cation homeostasis	0.001578	90
inflammatory response	0.002229	118
response to external stimulus	0.002295	266
cell surface receptor linked signal transduction	0.002313	705
response to wounding	0.002389	147
homophilic cell adhesion	0.002605	55
regulation of ion transport	0.002897	17
translation	0.002956	137
triacylglycerol metabolic process	0.003014	15
response to chemical stimulus	0.003239	345
G-protein coupled receptor protein signaling pathway	0.003633	247
cell-cell adhesion	0.003676	144
sensory perception	0.00372	195
hemopoietic or lymphoid organ development	0.004832	42
pyrimidine nucleotide metabolic process	0.005182	27
metal ion homeostasis	0.00535	57
G-protein signaling, coupled to cAMP nucleotide second messenger	0.005501	32
regulation of transport	0.005531	138
glycerol ether metabolic process	0.005578	18
glycerolipid metabolic process	0.005578	18
behavior	0.005765	192
calcium ion homeostasis	0.005956	55
response to oxidative stress	0.006077	68
regulation of localization	0.006225	199
ion transport	0.00657	384
vascular process in circulatory system	0.006635	18
anatomical structure morphogenesis	0.006739	464
organ development	0.006809	356
peptide cross-linking	0.007038	11
cation homeostasis	0.007115	104
ncRNA metabolic process	0.007168	157
cAMP-mediated signaling	0.007179	34
ncRNA processing	0.00736	113
T cell proliferation	0.007381	10
regulation of secretion	0.007717	59
leukocyte migration	0.007724	25
cellular metal ion homeostasis	0.007836	55
regulation of heart contraction	0.008308	35
cell-cell signaling	0.008592	228
activation of adenylate cyclase activity	0.008617	12
cellular calcium ion homeostasis	0.00874	53
homeostatic process	0.009045	276
tRNA processing	0.009212	55
system development	0.009487	358
acylglycerol metabolic process	0.009573	17
neutral lipid metabolic process	0.009573	17
pyrimidine nucleoside metabolic process	0.0097	11
embryonic pattern specification	0.00975	32
nitrogen compound catabolic process	0.009995	50
synapse organization	0.01011	28
folic acid and derivative metabolic process	0.01012	13
cell motility	0.01039	130
regulation of biological quality	0.01045	518
regulation of coagulation	0.01065	13
tRNA metabolic process	0.01132	99
nitrogen compound metabolic process	0.01198	245
extracellular structure organization	0.01199	76
heterophilic cell adhesion	0.01275	11
regulation of ARF GTPase activity	0.0129	12
DNA catabolic process	0.01332	39
regulation of programmed cell death	0.01333	367
muscle development	0.01341	86
iron ion homeostasis	0.0136	18
reproductive process in a multicellular organism	0.01362	26
polysaccharide metabolic process	0.01404	41
cellular nitrogen compound metabolic process	0.01422	239
cell migration	0.01454	122
positive regulation of developmental process	0.01457	267
nucleoside metabolic process	0.01532	28
neutrophil chemotaxis	0.01544	11
regulation of apoptosis	0.01554	363
nucleobase, nucleoside and nucleotide biosynthetic process	0.01575	11
nucleobase, nucleoside, nucleotide and nucleic acid biosynthetic process	0.01575	11
axon guidance	0.01633	42
regulation of cytokine production	0.01647	69
cell motion	0.01659	227
cell chemotaxis	0.01717	17
leukocyte chemotaxis	0.01717	17
negative regulation of secretion	0.01725	14
cofactor metabolic process	0.01725	113
locomotory behavior	0.01832	110
regulation of blood coagulation	0.0186	10
regulation of calcium ion transport	0.01865	12
electron transport chain	0.01882	58
pattern specification process	0.01998	131
signal transduction	0.02	1711
nucleobase, nucleoside and nucleotide metabolic process	0.02005	154
respiratory electron transport chain	0.02007	26
amine catabolic process	0.02028	48
delamination	0.02084	13
epithelial to mesenchymal transition	0.02084	13
regulation of membrane potential	0.0212	26
cell communication	0.02151	1864
lipid homeostasis	0.02158	18
pyrimidine nucleoside triphosphate metabolic process	0.02241	11
cellular polysaccharide metabolic process	0.02243	40
positive regulation of cyclase activity	0.02255	19
positive regulation of lyase activity	0.02255	19
regulation of angiogenesis	0.02274	32
cellular iron ion homeostasis	0.02278	17
cellular amine metabolic process	0.02281	233
excretion	0.02292	18
defense response to bacterium	0.02365	17
generation of precursor metabolites and energy	0.02373	152
angiogenesis	0.02437	65
pyrimidine nucleotide biosynthetic process	0.02444	15
amino acid catabolic process	0.02477	40
enzyme linked receptor protein signaling pathway	0.02485	190
synaptic transmission	0.02514	98
circulatory system process	0.02806	51
patterning of blood vessels	0.02834	15
monovalent inorganic cation transport	0.02837	171
positive regulation of adenylate cyclase activity	0.02909	18
cholesterol homeostasis	0.02919	14
sterol homeostasis	0.02919	14
positive regulation of endocytosis	0.02948	10
vasculogenesis	0.0298	19
embryonic digit morphogenesis	0.02989	11
ureteric bud branching	0.02989	12
phospholipid transport	0.02995	17
nucleobase metabolic process	0.03132	15
activation of protein kinase activity	0.03141	52
negative regulation of coagulation	0.03147	11
regulation of cell adhesion	0.03173	63
regulation of epidermal growth factor receptor signaling pathway	0.03223	11
regulation of cell morphogenesis	0.03227	70
regulation of protein amino acid phosphorylation	0.03236	54
tRNA modification	0.03251	11
regulation of axon extension	0.0332	12
immune system process	0.03368	351
metal ion transport	0.03434	240
positive regulation of apoptosis	0.03449	177
JAK-STAT cascade	0.03469	16
epidermis development	0.03538	51
protein oligomerization	0.03548	47
positive regulation of cell development	0.03604	20
positive regulation of neurogenesis	0.03604	20
regulation of Wnt receptor signaling pathway	0.03635	24
sensory perception of mechanical stimulus	0.03804	77
reproductive process	0.03842	230
positive regulation of cytokine production	0.03856	25
cellular aromatic compound metabolic process	0.03915	67
nucleoside phosphate metabolic process	0.04036	141
nucleotide metabolic process	0.04036	141
lipid biosynthetic process	0.04112	171
response to stimulus	0.04137	1204
immune response	0.04255	231
Wnt receptor signaling pathway, calcium modulating pathway	0.04265	13
nucleotide biosynthetic process	0.04272	83
lysosome organization	0.0431	14
positive regulation of programmed cell death	0.04341	178
organic acid metabolic process	0.04349	335
glycoprotein metabolic process	0.0436	29
pyrimidine ribonucleotide metabolic process	0.04513	10
regulation of blood vessel size	0.04514	15
regulation of tube size	0.04514	15
sensory perception of sound	0.04695	76
positive regulation of tissue remodeling	0.04709	17
regulation of multicellular organism growth	0.04748	23
activation of protein kinase C activity	0.04795	22
cell development	0.04841	86
regulation of G-protein coupled receptor protein signaling pathway	0.04849	25
cofactor transport	0.04858	14
cell morphogenesis involved in differentiation	0.04876	15
induction of apoptosis by extracellular signals	0.04877	29
detection of abiotic stimulus	0.04879	23
visual perception	0.04881	95
regulation of cell-cell adhesion	0.04915	22
cofactor catabolic process	0.04937	22
response to reactive oxygen species	0.04986	12
protein tetramerization	0.04999	16
mitochondrial electron transport, NADH to ubiquinone	0.0501	19
pteridine and derivative metabolic process	0.05033	13
positive regulation of transferase activity	0.05033	115
sensory perception of light stimulus	0.05052	96
positive regulation of response to stimulus	0.05054	68
serine family amino acid metabolic process	0.05156	20
cation transport	0.05185	289
immune response-activating cell surface receptor signaling pathway	0.05189	17
immune response-regulating cell surface receptor signaling pathway	0.05189	17
nucleoside triphosphate metabolic process	0.05248	39
positive regulation of phosphorylation	0.05288	31
response to inorganic substance	0.05453	30
response to metal ion	0.05466	27
positive regulation of catalytic activity	0.05496	245
amino acid metabolic process	0.05499	158
branched chain family amino acid metabolic process	0.05586	11
carboxylic acid metabolic process	0.05588	333
negative regulation of programmed cell death	0.05637	158
cytoskeleton organization	0.05657	75
energy derivation by oxidation of organic compounds	0.0571	45
positive regulation of positive chemotaxis	0.05735	10
regulation of positive chemotaxis	0.05735	10
transmembrane receptor protein tyrosine kinase signaling pathway	0.0576	136
nervous system development	0.05813	211
protein homooligomerization	0.05838	31
cellular amino acid and derivative metabolic process	0.05844	200
coenzyme metabolic process	0.05903	90
heart morphogenesis	0.06004	20
response to organic substance	0.06019	40
regulation of cell development	0.0611	53
positive regulation of protein amino acid phosphorylation	0.06138	27
immune response-activating signal transduction	0.062	20
immune response-regulating signal transduction	0.062	20
chemotaxis	0.06243	67
taxis	0.06243	67
leukocyte adhesion	0.06307	13
glutathione metabolic process	0.06318	11
regulation of growth	0.06482	159
negative regulation of developmental process	0.06504	251
heterocycle metabolic process	0.06569	58
tissue development	0.06632	108
steroid biosynthetic process	0.06643	48
negative regulation of angiogenesis	0.06817	14
group transfer coenzyme metabolic process	0.0693	21
vacuole organization	0.06973	16
tissue homeostasis	0.06993	18
positive regulation of axonogenesis	0.07064	12
cholesterol transport	0.07209	14
sterol transport	0.07209	14
positive regulation of bone remodeling	0.07243	16
regulation of bone mineralization	0.07265	18
negative regulation of apoptosis	0.07274	156
response to temperature stimulus	0.07429	24
positive regulation of cell adhesion	0.07451	14
positive regulation of transport	0.07464	50
cyclic nucleotide metabolic process	0.07505	25
positive regulation of kinase activity	0.07565	112
positive regulation of immune effector process	0.07951	12
vitamin transport	0.07959	15
tissue remodeling	0.08225	17
G-protein signaling, adenylate cyclase activating pathway	0.0825	10
negative regulation of transport	0.08355	40
positive regulation of cell differentiation	0.08468	79
positive regulation of ossification	0.08607	15
humoral immune response	0.0865	32
lymphocyte proliferation	0.08664	16
regulation of axonogenesis	0.08734	28
positive regulation of phosphate metabolic process	0.08781	33
positive regulation of phosphorus metabolic process	0.08781	33
regulation of cell communication	0.08874	438
regulation of cell morphogenesis involved in differentiation	0.08941	31
positive regulation of protein kinase activity	0.0906	110
ovulation cycle process	0.09112	23
biopolymer glycosylation	0.09129	88
glycosylation	0.09129	88
protein amino acid glycosylation	0.09129	88
peptidyl-tyrosine phosphorylation	0.0914	14
nucleotide-excision repair, DNA damage removal	0.09142	16
regulation of actin filament depolymerization	0.09253	20
locomotion	0.0926	79
response to calcium ion	0.09383	13
coenzyme catabolic process	0.09545	20
regulation of the force of heart contraction	0.09599	11
cyclic nucleotide biosynthetic process	0.09643	17
regulation of muscle contraction	0.09783	31
regulation of cell shape	0.09794	37
amino acid derivative biosynthetic process	0.09851	17
cellular respiration	0.09903	15
detection of stimulus	0.09903	40
response to mechanical stimulus	0.09932	13
regulation of adaptive immune response	0.09945	16
regulation of adaptive immune response based on somatic recombination of immune receptors built from immunoglobulin superfamily domains	0.09945	16
positive regulation of immune response	0.09948	46
anti-apoptosis	0.1001	103
regulation of tissue remodeling	0.1004	37
sterol biosynthetic process	0.1019	23
spliceosomal snRNP biogenesis	0.1021	14
pyrimidine deoxyribonucleotide metabolic process	0.1027	12
negative regulation of cell adhesion	0.1027	30
cellular carbohydrate catabolic process	0.1028	58
positive regulation of peptidyl-tyrosine phosphorylation	0.1029	14
amino acid activation	0.103	48
tRNA aminoacylation	0.103	48
tRNA aminoacylation for protein translation	0.103	48
fatty acid biosynthetic process	0.1033	45
positive regulation of leukocyte mediated immunity	0.1045	10
positive regulation of lymphocyte mediated immunity	0.1045	10
innate immune response	0.1052	47
catecholamine metabolic process	0.1053	11
phenol metabolic process	0.1053	11
regulation of exocytosis	0.1058	10
positive regulation of cell projection organization	0.107	17
response to peptide hormone stimulus	0.1072	13
rhythmic process	0.1079	43
regulation of cell projection organization	0.108	37
regulation of ossification	0.1084	34
acetyl-CoA metabolic process	0.1088	22
peptidyl-tyrosine modification	0.1115	16
memory	0.112	11
response to bacterium	0.1125	23
glycosphingolipid metabolic process	0.1136	16
regulation of response to stimulus	0.1137	113
striated muscle development	0.1143	27
anatomical structure formation	0.115	96
plasma membrane fusion	0.1154	11
regulation of nervous system development	0.1159	66
receptor-mediated endocytosis	0.1178	30
growth	0.1178	64
lysosomal transport	0.1188	11
embryonic appendage morphogenesis	0.1188	32
embryonic limb morphogenesis	0.1188	32
sphingolipid biosynthetic process	0.1195	11
neuron recognition	0.1198	10
mesoderm development	0.1201	14
negative regulation of cell-cell adhesion	0.1201	16
membrane depolarization	0.1204	11
response to other organism	0.1207	68
skeletal muscle development	0.1209	22
carbohydrate metabolic process	0.1211	345
regulation of BMP signaling pathway	0.1213	13
detection of external stimulus	0.1213	23
female pregnancy	0.1228	22
lipid transport	0.1231	75
activation of immune response	0.1235	35
regulation of insulin secretion	0.1238	11
regulation of peptide secretion	0.1238	11
negative regulation of actin filament depolymerization	0.1238	19
steroid metabolic process	0.124	109
regulation of endothelial cell proliferation	0.1243	12
gonad development	0.1254	16
extracellular matrix organization	0.1255	49
glucan metabolic process	0.1264	22
glycogen metabolic process	0.1264	22
synaptogenesis	0.1266	13
skeletal system development	0.1266	86
Rho protein signal transduction	0.1276	26
glycolipid metabolic process	0.1277	21
regulation of response to external stimulus	0.1283	38
camera-type eye development	0.129	13
induction of apoptosis	0.1294	137
induction of programmed cell death	0.1294	137
learning or memory	0.1315	47
regulation of vasoconstriction	0.1316	12
regulation of bone remodeling	0.1317	36
translational initiation	0.1327	15
nucleoside monophosphate biosynthetic process	0.1328	22
nucleoside monophosphate metabolic process	0.1328	22
regulation of blood pressure	0.1348	31
RNA modification	0.1351	24
regulation of receptor activity	0.1353	10
regulation of interleukin-6 production	0.1354	10
positive regulation of biological process	0.1356	846
positive regulation of immune system process	0.1361	82
vacuolar transport	0.1372	16
ribonucleoside monophosphate biosynthetic process	0.1393	21
ribonucleoside monophosphate metabolic process	0.1393	21
regulation of lipid metabolic process	0.1398	27
rRNA metabolic process	0.141	51
eye development	0.1415	16
sensory organ development	0.1415	16
negative regulation of Wnt receptor signaling pathway	0.1416	14
antigen receptor-mediated signaling pathway	0.1431	14
rRNA processing	0.1439	50
hemopoiesis	0.1455	27
membrane invagination	0.1467	123
biogenic amine biosynthetic process	0.1475	14
glycine metabolic process	0.1478	10
hormone biosynthetic process	0.1487	11
steroid catabolic process	0.1489	12
organ morphogenesis	0.1489	187
regulation of locomotion	0.15	69
regulation of cyclase activity	0.1504	34
regulation of lyase activity	0.1504	34
muscle cell differentiation	0.1507	29
fertilization	0.1508	13
cellular alcohol metabolic process	0.1519	208
smooth muscle contraction	0.1522	12
hexose catabolic process	0.1522	42
appendage morphogenesis	0.1532	38
limb morphogenesis	0.1532	38
positive regulation of T cell activation	0.1534	38
positive regulation of bone mineralization	0.1538	14
RNA elongation	0.1543	37
male gonad development	0.1544	12
epithelial cell differentiation	0.1546	19
negative regulation of biological process	0.1552	1388
regulation of T cell activation	0.1555	48
regulation of cellular component organization	0.1562	213
neurite development	0.1567	12
reproductive developmental process	0.157	31
transcription from RNA polymerase II promoter	0.1585	101
cell activation	0.1588	110
regulation of cell growth	0.1588	122
aromatic compound biosynthetic process	0.159	11
pteridine and derivative biosynthetic process	0.159	11
transcription, DNA-dependent	0.1591	129
hexose metabolic process	0.1592	103
regulation of hormone secretion	0.1594	19
regulation of nitrogen compound metabolic process	0.1596	17
gland development	0.1602	40
protein maturation via proteolysis	0.1618	16
ribonucleotide biosynthetic process	0.1618	44
cellular developmental process	0.1619	581
negative regulation of protein amino acid phosphorylation	0.1622	10
ATP synthesis coupled proton transport	0.1623	11
energy coupled proton transport, down electrochemical gradient	0.1623	11
carboxylic acid biosynthetic process	0.1635	52
organic acid biosynthetic process	0.1635	52
sulfur metabolic process	0.1639	46
regulation of signal transduction	0.164	392
acetyl-CoA catabolic process	0.1644	19
tricarboxylic acid cycle	0.1644	19
lipid metabolic process	0.1644	464
germ cell development	0.1645	18
developmental maturation	0.1646	35
T cell receptor signaling pathway	0.1649	11
aminoglycan metabolic process	0.1652	35
glycosaminoglycan metabolic process	0.1652	35
monocarboxylic acid metabolic process	0.1685	159
actin filament capping	0.1705	18
barbed-end actin filament capping	0.1705	18
reproductive structure development	0.1738	17
regulation of adenylate cyclase activity	0.1765	33
aminoglycan biosynthetic process	0.1772	16
glycosaminoglycan biosynthetic process	0.1772	16
negative regulation of cellular process	0.1772	1338
respiratory gaseous exchange	0.1777	17
actin polymerization or depolymerization	0.1778	13
positive regulation of T cell proliferation	0.178	17
positive regulation of cell migration	0.179	21
forebrain development	0.1792	29
lung development	0.1794	37
ribonucleotide metabolic process	0.1797	56
positive regulation of multicellular organism growth	0.181	10
multicellular organismal response to stress	0.1825	11
carbohydrate transport	0.1827	41
cell maturation	0.1831	26
purine nucleoside monophosphate biosynthetic process	0.1836	16
purine nucleoside monophosphate metabolic process	0.1836	16
purine ribonucleoside monophosphate biosynthetic process	0.1836	16
purine ribonucleoside monophosphate metabolic process	0.1836	16
purine ribonucleotide metabolic process	0.184	48
regulation of leukocyte mediated immunity	0.1842	15
positive regulation of growth	0.1858	17
carbohydrate catabolic process	0.1859	62
maintenance of location	0.1862	37
regulation of cytokine biosynthetic process	0.187	41
positive regulation of behavior	0.1882	12
positive regulation of chemotaxis	0.1882	12
positive regulation of locomotion	0.1882	12
regulation of behavior	0.1882	12
regulation of chemotaxis	0.1882	12
regulation of epithelial cell proliferation	0.1886	29
positive regulation of intracellular transport	0.1895	10
cell-matrix adhesion	0.1901	59
regulation of T cell proliferation	0.1905	22
regulation of lymphocyte mediated immunity	0.1908	14
positive regulation of cellular component organization	0.1914	48
regulation of endocytosis	0.1916	26
alcohol catabolic process	0.192	45
cellular component disassembly	0.193	26
embryonic organ development	0.1934	11
dicarboxylic acid metabolic process	0.1935	10
endocytosis	0.1938	119
blood circulation	0.194	31
cell-substrate adhesion	0.1945	64
embryo implantation	0.1975	10
energy reserve metabolic process	0.1978	27
blood vessel remodeling	0.1989	10
ribonucleoside triphosphate metabolic process	0.1991	32
keratinocyte differentiation	0.1993	11
integrin-mediated signaling pathway	0.2013	46
oligosaccharide metabolic process	0.2024	14
monosaccharide catabolic process	0.2025	43
ribonucleoside metabolic process	0.2048	12
regulation of cellular localization	0.2052	68
learning	0.2056	27
placenta development	0.2058	16
regulation of homeostatic process	0.2062	30
cell fate determination	0.2068	20
cell redox homeostasis	0.2077	36
positive regulation of cell motion	0.2094	25
mononuclear cell proliferation	0.2111	18
protein amino acid ADP-ribosylation	0.2118	12
lactation	0.2123	10
response to biotic stimulus	0.214	121
iron ion transport	0.2141	19
cell projection biogenesis	0.2146	39
regulation of protein modification process	0.2153	71
maintenance of location in cell	0.2154	31
regulation of cell differentiation	0.2161	180
nucleotide catabolic process	0.2172	30
purine nucleotide biosynthetic process	0.2178	42
homeostasis of number of cells	0.2181	11
positive regulation of response to external stimulus	0.2188	19
cytosolic calcium ion homeostasis	0.2196	30
elevation of cytosolic calcium ion concentration	0.2196	30
cell differentiation	0.2204	476
membrane organization	0.2212	216
microspike biogenesis	0.222	10
heme metabolic process	0.2237	15
RNA biosynthetic process	0.2245	132
BMP signaling pathway	0.2259	28
formation of primary germ layer	0.2267	13
cell junction assembly	0.2268	15
neuropeptide signaling pathway	0.2286	37
negative regulation of protein complex disassembly	0.2297	31
regulation of smooth muscle contraction	0.2302	11
secretion	0.2318	115
vitamin A metabolic process	0.2323	13
calcium-independent cell-cell adhesion	0.2327	10
mesoderm formation	0.2337	12
purine nucleoside triphosphate metabolic process	0.234	31
purine ribonucleoside triphosphate metabolic process	0.234	31
purine ribonucleotide biosynthetic process	0.2352	38
cholesterol biosynthetic process	0.2361	16
cAMP biosynthetic process	0.2367	11
G-protein signaling, coupled to IP3 second messenger (phospholipase C activating)	0.2375	13
regulation of cell proliferation	0.2377	351
cholesterol metabolic process	0.2381	56
di-, tri-valent inorganic cation transport	0.2384	86
regulation of body fluid levels	0.2389	49
protein amino acid dephosphorylation	0.2397	92
coenzyme biosynthetic process	0.2413	43
positive regulation of secretion	0.2426	26
positive regulation of MAPKKK cascade	0.2438	24
regulation of nucleotide metabolic process	0.2454	10
regulation of peptidyl-tyrosine phosphorylation	0.2458	24
sensory perception of smell	0.2461	12
actin filament organization	0.2475	43
axis specification	0.2482	18
regulation of alpha-beta T cell activation	0.2508	12
phagocytosis	0.252	15
positive regulation of defense response	0.254	16
positive regulation of cellular protein metabolic process	0.2543	59
skeletal system morphogenesis	0.2546	13
proteoglycan metabolic process	0.2573	17
wound healing	0.2576	13
protein polyubiquitination	0.2603	15
cytokine biosynthetic process	0.2606	10
cytokine metabolic process	0.2606	10
hair cycle process	0.2612	21
molting cycle	0.2612	21
molting cycle process	0.2612	21
intermediate filament-based process	0.2617	11
inner ear morphogenesis	0.2628	21
cellular carbohydrate metabolic process	0.2634	202
cAMP metabolic process	0.264	15
nucleoside triphosphate biosynthetic process	0.266	26
sterol metabolic process	0.2691	64
regulation of cell activation	0.2718	65
regulation of neuron differentiation	0.2727	49
regulation of cell motion	0.2732	67
negative regulation of cytokine biosynthetic process	0.2737	11
positive regulation of JNK activity	0.275	17
regulation of synaptic transmission	0.2772	37
regulation of protein complex disassembly	0.2775	35
B cell differentiation	0.2785	23
collagen fibril organization	0.2787	16
protein amino acid O-linked glycosylation	0.2848	18
ribonucleoprotein complex biogenesis and assembly	0.2858	27
embryonic development	0.2875	78
cofactor biosynthetic process	0.2887	62
hormone metabolic process	0.289	47
leukocyte activation	0.2891	95
positive regulation of epithelial cell proliferation	0.2921	17
bile acid metabolic process	0.2922	10
membrane lipid catabolic process	0.2923	14
sex determination	0.2925	11
regulation of neurogenesis	0.2925	59
second-messenger-mediated signaling	0.2928	93
regulation of neurological system process	0.2962	38
regulation of transmission of nerve impulse	0.2962	38
detection of light stimulus involved in sensory perception	0.2963	11
detection of light stimulus involved in visual perception	0.2963	11
detection of visible light	0.2963	11
protein targeting to mitochondrion	0.2977	15
negative regulation of cytoskeleton organization	0.2978	36
regulation of cell migration	0.2981	58
lymphocyte activation	0.2981	80
cell proliferation	0.3005	213
embryonic morphogenesis	0.3007	91
sphingolipid catabolic process	0.3011	10
phototransduction	0.3029	10
positive regulation of MAP kinase activity	0.3032	54
purine nucleotide metabolic process	0.304	59
DNA alkylation	0.3044	13
DNA methylation	0.3044	13
glycoprotein catabolic process	0.3049	14
muscle system process	0.305	83
regulation of neuronal synaptic plasticity	0.3055	10
maintenance of protein location in cell	0.3064	28
positive regulation of protein modification process	0.3085	38
amino acid derivative catabolic process	0.3105	12
RNA elongation from RNA polymerase II promoter	0.3108	34
L-amino acid transport	0.3111	13
mammary gland development	0.312	18
RNA metabolic process	0.3123	558
positive regulation of cellular process	0.3127	779
RNA 3'-end processing	0.3133	12
intermediate filament cytoskeleton organization	0.315	10
maintenance of protein location	0.3187	30
osteoblast differentiation	0.3208	11
biogenic amine catabolic process	0.3236	10
glucose metabolic process	0.3239	75
regulation of leukocyte activation	0.3242	62
transmembrane ion transport	0.3255	13
dephosphorylation	0.3255	101
striated muscle contraction	0.3258	29
positive regulation of NF-kappaB transcription factor activity	0.3259	19
anion transport	0.3271	60
positive regulation of cytokine biosynthetic process	0.3298	23
regulation of interleukin-2 biosynthetic process	0.3312	10
regulation of T cell differentiation	0.3315	18
purine nucleotide catabolic process	0.3318	11
central nervous system development	0.3319	49
translational elongation	0.3324	14
glycerol metabolic process	0.334	11
negative regulation of DNA binding	0.3362	18
transmembrane receptor protein serine/threonine kinase signaling pathway	0.3413	47
fatty acid transport	0.342	10
positive regulation of cellular catabolic process	0.3427	11
calcium ion transport	0.3443	64
RNA-dependent DNA replication	0.345	12
amino acid derivative metabolic process	0.3458	49
positive regulation of protein metabolic process	0.3458	61
protein amino acid deacetylation	0.3473	11
muscle contraction	0.3504	79
negative regulation of organelle organization	0.3512	43
blood vessel development	0.3513	25
positive regulation of cell communication	0.3522	145
protein complex assembly	0.3557	217
neurotransmitter transport	0.3568	36
axon ensheathment	0.3577	17
ensheathment of neurons	0.3577	17
polyamine metabolic process	0.358	10
positive regulation of cell activation	0.3599	46
positive regulation of leukocyte activation	0.3599	46
regulation of cellular component size	0.3609	39
positive regulation of protein secretion	0.3615	11
ceramide metabolic process	0.3629	19
protein amino acid N-linked glycosylation	0.3629	32
regulation of muscle development	0.3656	22
regulation of striated muscle development	0.3656	22
ossification	0.3665	37
biogenic amine metabolic process	0.3679	35
positive regulation of cell proliferation	0.3685	172
response to nutrient	0.3689	19
hemostasis	0.3699	41
regulation of innate immune response	0.3708	10
one-carbon compound metabolic process	0.375	62
glycolysis	0.3756	31
lipid catabolic process	0.3763	94
regulation of fatty acid oxidation	0.378	10
polyol metabolic process	0.3788	21
regulation of lipid biosynthetic process	0.3798	10
regulation of actin filament length	0.3826	38
regulation of actin polymerization or depolymerization	0.3826	38
regulation of interleukin-2 production	0.3863	14
myeloid leukocyte activation	0.3867	19
negative regulation of MAPKKK cascade	0.3873	11
B cell activation	0.3873	39
regulation of lymphocyte proliferation	0.3879	27
regulation of mononuclear cell proliferation	0.3879	27
complement activation, classical pathway	0.3884	12
sphingolipid metabolic process	0.3913	41
glucose catabolic process	0.3914	38
regulation of neuron apoptosis	0.3916	26
blood coagulation	0.3934	35
coagulation	0.3934	35
monosaccharide metabolic process	0.3941	109
ribonucleoside triphosphate biosynthetic process	0.3945	22
response to nutrient levels	0.3946	27
antigen processing and presentation	0.3954	27
negative regulation of translation	0.3959	14
negative regulation of cell proliferation	0.3975	170
cellular lipid metabolic process	0.3975	376
caspase activation	0.3981	22
positive regulation of lymphocyte proliferation	0.401	22
positive regulation of mononuclear cell proliferation	0.401	22
activation of MAPK activity	0.4011	46
cytokinesis	0.4018	23
sphingoid metabolic process	0.4021	22
regulation of MAPKKK cascade	0.4023	43
glutamine family amino acid metabolic process	0.4035	32
membrane lipid biosynthetic process	0.4049	59
response to toxin	0.4051	12
regulation of gene expression, epigenetic	0.4056	35
fructose metabolic process	0.4059	10
negative regulation of growth	0.4062	48
regulation of DNA binding	0.4069	50
determination of bilateral symmetry	0.4072	26
determination of left/right symmetry	0.4072	26
determination of symmetry	0.4072	26
positive regulation of osteoblast differentiation	0.4075	13
negative regulation of protein modification process	0.4085	16
liver development	0.41	15
myelination	0.4101	13
positive regulation of protein transport	0.4101	19
response to drug	0.4114	25
lamellipodium biogenesis	0.4144	10
regulation of immune response	0.4193	72
regulation of transcription factor import into nucleus	0.4215	18
oxidoreduction coenzyme metabolic process	0.4225	22
positive regulation of signal transduction	0.4231	140
exocytosis	0.4242	42
ER-nuclear signaling pathway	0.4247	16
positive regulation of lymphocyte activation	0.425	45
regulation of lymphocyte activation	0.4251	58
negative regulation of cellular component organization	0.4251	65
calcium-dependent cell-cell adhesion	0.4281	11
Wnt receptor signaling pathway	0.4293	81
cell junction organization	0.4306	20
circadian rhythm	0.4307	11
protein maturation	0.4313	20
positive regulation of oxidoreductase activity	0.4315	10
positive regulation of metabolic process	0.4323	352
regulation of tumor necrosis factor production	0.4324	10
response to endogenous stimulus	0.4333	55
response to hormone stimulus	0.4333	55
positive regulation of lymphocyte differentiation	0.434	14
regulation of osteoblast differentiation	0.4386	20
RNA catabolic process	0.4386	30
deoxyribonucleotide metabolic process	0.44	19
cytokine-mediated signaling pathway	0.441	31
activation of pro-apoptotic gene products	0.442	14
negative regulation of epithelial cell proliferation	0.4426	10
positive regulation of T cell differentiation	0.4426	12
regulation of protein secretion	0.4426	19
cellular polysaccharide biosynthetic process	0.4434	20
polysaccharide biosynthetic process	0.4434	20
transport	0.4439	1570
vasculature development	0.4444	27
amine transport	0.4451	58
regulation of nucleocytoplasmic transport	0.4455	28
regulation of translational initiation	0.4471	30
positive regulation of DNA binding	0.4475	24
positive regulation of transcription factor activity	0.4475	24
post-Golgi vesicle-mediated transport	0.4476	17
positive regulation of cellular metabolic process	0.4477	346
feeding behavior	0.4483	20
negative regulation of hydrolase activity	0.4487	26
carbohydrate biosynthetic process	0.449	72
biopolymer methylation	0.4499	31
transition metal ion transport	0.45	45
ovarian follicle development	0.4513	14
dorsal/ventral pattern formation	0.4519	25
neurotransmitter secretion	0.4549	13
purine nucleoside triphosphate biosynthetic process	0.455	21
purine ribonucleoside triphosphate biosynthetic process	0.455	21
establishment of localization	0.4577	1581
pseudouridine synthesis	0.4589	10
regulation of production of molecular mediator of immune response	0.4601	12
regulation of phosphorylation	0.4624	71
response to extracellular stimulus	0.4631	30
sulfur compound biosynthetic process	0.4636	21
regulation of cellular protein metabolic process	0.4658	212
regulation of fatty acid metabolic process	0.4665	14
detection of light stimulus	0.4679	12
neuron development	0.4684	23
regulation of ARF protein signal transduction	0.4696	16
regulation of mitotic metaphase/anaphase transition	0.4759	12
activation of JNK activity	0.4759	14
regulation of oxidoreductase activity	0.4761	16
brain development	0.4765	49
positive regulation of biosynthetic process	0.4765	296
regulation of nitric oxide biosynthetic process	0.4774	11
interaction with host	0.4799	14
detection of stimulus involved in sensory perception	0.4806	19
positive regulation of binding	0.4819	27
morphogenesis of an epithelium	0.4821	43
positive regulation of ubiquitin-protein ligase activity during mitotic cell cycle	0.4826	50
gastrulation with mouth forming second	0.4837	10
peptide metabolic process	0.4839	16
regulation of immune effector process	0.4853	28
negative regulation of binding	0.4867	19
cell-cell junction organization	0.4875	14
gastrulation	0.4906	13
cell morphogenesis	0.4906	128
cellular structure morphogenesis	0.4906	128
regulation of protein import into nucleus	0.491	20
multi-organism process	0.491	256
cellular defense response	0.4938	17
ATP metabolic process	0.4954	25
positive regulation of cell cycle	0.4958	23
porphyrin metabolic process	0.496	19
tetrapyrrole metabolic process	0.496	19
positive regulation of catabolic process	0.4967	14
icosanoid biosynthetic process	0.4972	15
oxygen and reactive oxygen species metabolic process	0.5006	25
negative regulation of cellular protein metabolic process	0.5021	68
membrane fusion	0.5031	34
pyridine nucleotide metabolic process	0.5033	15
activation of plasma proteins during acute inflammatory response	0.5037	15
complement activation	0.5037	15
response to abiotic stimulus	0.5045	135
regulation of transcription factor activity	0.5075	41
cellular response to nutrient levels	0.5076	10
pyruvate metabolic process	0.5099	15
positive regulation of cellular biosynthetic process	0.5112	295
response to UV	0.5125	32
regulation of phosphate metabolic process	0.5155	75
regulation of phosphorus metabolic process	0.5155	75
regulation of actin cytoskeleton organization	0.517	47
negative regulation of transcription factor activity	0.5171	13
cartilage development	0.5184	15
mRNA catabolic process	0.5196	19
glutamine metabolic process	0.5205	16
regulation of JNK activity	0.5221	19
negative regulation of neuron apoptosis	0.5252	17
membrane docking	0.5253	23
adult behavior	0.5267	27
secretion by cell	0.5277	75
regulation of fibroblast proliferation	0.5291	17
positive regulation of macromolecule metabolic process	0.5293	335
erythrocyte differentiation	0.5294	14
intra-Golgi vesicle-mediated transport	0.53	16
heme biosynthetic process	0.5311	12
positive regulation of caspase activity	0.5319	24
RNA export from nucleus	0.5327	17
ribonucleoprotein complex assembly	0.5364	42
regulation of peptidase activity	0.5368	39
aromatic compound catabolic process	0.5376	11
neuromuscular process controlling balance	0.5378	15
regulation of cytoskeleton organization	0.5378	69
T cell activation	0.5421	39
pigment metabolic process	0.5426	25
hexose transport	0.5448	18
monosaccharide transport	0.5448	18
water-soluble vitamin metabolic process	0.5462	32
positive regulation of ubiquitin-protein ligase activity	0.5473	51
glutamate signaling pathway	0.5483	13
regulation of viral reproduction	0.55	10
regulation of intracellular transport	0.5503	33
regulation of lymphocyte differentiation	0.5512	23
nuclear-transcribed mRNA catabolic process	0.5518	15
positive regulation of GTPase activity	0.5534	10
negative regulation of response to stimulus	0.5551	17
cellular lipid catabolic process	0.5551	49
sensory perception of chemical stimulus	0.5569	22
regulation of anti-apoptosis	0.5588	11
icosanoid metabolic process	0.5589	21
amino sugar metabolic process	0.5605	21
carbohydrate homeostasis	0.5631	21
glucose homeostasis	0.5631	21
response to endoplasmic reticulum stress	0.5656	15
insulin receptor signaling pathway	0.568	26
response to molecule of bacterial origin	0.569	12
regulation of JAK-STAT cascade	0.5701	11
autophagy	0.5711	20
DNA modification	0.5713	21
protein amino acid alkylation	0.5715	17
protein amino acid methylation	0.5715	17
male gamete generation	0.574	115
spermatogenesis	0.574	115
amine biosynthetic process	0.5744	38
neural crest cell migration	0.5752	11
gamete generation	0.5763	126
protein secretion	0.5764	16
adult locomotory behavior	0.5769	17
myeloid cell differentiation	0.577	38
vitamin metabolic process	0.5805	52
cellular protein complex assembly	0.5818	78
methylation	0.5823	39
actin cytoskeleton organization	0.5831	145
nitrogen compound biosynthetic process	0.5834	47
positive regulation of ligase activity	0.5874	54
chloride transport	0.5886	25
cell fate commitment	0.5898	22
positive regulation of transcription	0.5902	255
pigmentation during development	0.5907	18
melanocyte differentiation	0.5921	12
pigment cell differentiation	0.5921	12
regulation of S phase	0.5929	10
organelle fusion	0.593	10
response to heat	0.593	10
negative regulation of peptidase activity	0.5932	11
positive regulation of fibroblast proliferation	0.5936	13
regulation of gene-specific transcription	0.5947	21
neuron migration	0.5947	26
positive regulation of nucleobase, nucleoside, nucleotide and nucleic acid metabolic process	0.5968	269
DNA damage response, signal transduction by p53 class mediator	0.5974	11
regulation of ubiquitin-protein ligase activity during mitotic cell cycle	0.5982	52
response to light stimulus	0.5988	62
positive regulation of macromolecule biosynthetic process	0.6012	282
regulation of protein binding	0.6023	14
regulation of interferon-gamma production	0.6025	11
negative regulation of microtubule depolymerization	0.6052	12
regulation of microtubule depolymerization	0.6052	12
positive regulation of myeloid cell differentiation	0.6054	17
negative regulation of protein transport	0.6076	16
negative regulation of cell growth	0.6082	39
sulfate transport	0.6086	11
phospholipid biosynthetic process	0.6105	50
actin filament-based process	0.6108	156
fat-soluble vitamin metabolic process	0.6123	17
sulfur amino acid metabolic process	0.6132	13
regulation of binding	0.6134	68
base-excision repair	0.6137	17
positive regulation of gene expression	0.6144	257
regulation of multi-organism process	0.6145	12
negative regulation of cell migration	0.6152	20
cellular carbohydrate biosynthetic process	0.6183	62
gluconeogenesis	0.6194	13
regulation of immune system process	0.62	138
regulation of hormone levels	0.6205	59
regulation of translation	0.6221	78
inorganic anion transport	0.6248	45
vesicle organization	0.6259	35
regulation of cell-matrix adhesion	0.6274	11
regulation of cell-substrate adhesion	0.6274	11
nuclear export	0.6294	29
regulation of Rho GTPase activity	0.6312	14
retrograde vesicle-mediated transport, Golgi to ER	0.6314	16
dendrite development	0.6328	16
mitochondrial transport	0.6341	34
cell projection organization	0.6344	104
regulation of caspase activity	0.6345	35
regulation of endopeptidase activity	0.6345	35
RNA processing	0.6347	328
positive regulation of cytoskeleton organization	0.6365	16
negative regulation of T cell activation	0.6372	11
positive regulation of nitrogen compound metabolic process	0.6377	10
nuclear-transcribed mRNA catabolic process, nonsense-mediated decay	0.6378	12
negative regulation of microtubule polymerization or depolymerization	0.6379	14
nucleotide-excision repair	0.6381	16
membrane lipid metabolic process	0.6393	143
regulation of actin filament-based process	0.6409	49
negative regulation of ligase activity	0.6421	48
negative regulation of ubiquitin-protein ligase activity	0.6421	48
negative regulation of ubiquitin-protein ligase activity during mitotic cell cycle	0.6421	48
somatic cell DNA recombination	0.6434	13
somatic diversification of immune receptors via germline recombination within a single locus	0.6434	13
antigen processing and presentation of peptide antigen	0.6438	12
peripheral nervous system development	0.6453	15
proton transport	0.6474	37
collagen metabolic process	0.6478	15
centrosome organization	0.6524	13
microtubule organizing center organization	0.6524	13
anatomical structure homeostasis	0.6543	59
viral reproductive process	0.6545	23
chordate embryonic development	0.655	46
mitochondrial membrane organization	0.6552	15
positive regulation of carbohydrate metabolic process	0.6559	11
positive regulation of cellular carbohydrate metabolic process	0.6559	11
regulation of DNA recombination	0.6559	12
chromosome condensation	0.6577	17
response to virus	0.6577	44
cellular response to extracellular stimulus	0.6583	12
detection of chemical stimulus	0.6594	11
aging	0.6598	15
regulation of protein transport	0.6613	44
transcription initiation from RNA polymerase II promoter	0.6613	51
positive regulation of gene-specific transcription	0.6629	18
cell aging	0.6647	14
mitochondrion organization	0.6674	41
activation of NF-kappaB-inducing kinase activity	0.668	12
fatty acid metabolic process	0.6743	112
anaphase-promoting complex-dependent proteasomal ubiquitin-dependent protein catabolic process	0.6754	46
positive regulation of B cell activation	0.6755	13
regulation of transferase activity	0.6755	196
neutral amino acid transport	0.6768	14
actin filament bundle formation	0.6791	12
regulation of kinase activity	0.6803	191
glucose transport	0.681	17
visual behavior	0.6821	15
regulation of protein kinase activity	0.6822	188
regulation of protein ubiquitination	0.6823	11
eye morphogenesis	0.6824	10
regulation of organelle organization	0.6858	83
negative regulation of protein metabolic process	0.6864	71
lymphocyte differentiation	0.687	35
positive regulation of hydrolase activity	0.6871	53
reciprocal meiotic recombination	0.6875	15
carboxylic acid transport	0.6875	57
organic acid transport	0.6875	57
induction of apoptosis by intracellular signals	0.6878	33
DNA packaging	0.6889	18
regulation of inflammatory response	0.6943	15
collagen catabolic process	0.6947	13
Golgi vesicle transport	0.6948	74
mRNA export from nucleus	0.6963	13
nicotinamide metabolic process	0.6968	13
negative regulation of cell motion	0.6979	23
ATP biosynthetic process	0.6983	16
embryonic development ending in birth or egg hatching	0.6989	47
regionalization	0.7043	80
in utero embryonic development	0.7044	44
regulation of protein localization	0.7046	45
Ras protein signal transduction	0.7046	76
post-embryonic development	0.7053	12
histone methylation	0.7067	10
smoothened signaling pathway	0.7074	10
water-soluble vitamin biosynthetic process	0.7088	11
somatic diversification of immune receptors	0.7096	15
transforming growth factor beta receptor signaling pathway	0.7124	22
negative regulation of cell activation	0.714	19
vesicle-mediated transport	0.7145	335
positive regulation of transcription from RNA polymerase II promoter	0.715	144
regulation of lipase activity	0.7153	10
actomyosin structure organization	0.7161	14
multicellular organismal metabolic process	0.717	18
DNA damage response, signal transduction resulting in induction of apoptosis	0.7173	19
female gamete generation	0.7175	11
leukocyte differentiation	0.7178	51
negative regulation of cell projection organization	0.7181	11
sodium ion transport	0.7186	68
regulation of MAP kinase activity	0.7193	78
calcium-mediated signaling	0.72	16
striated muscle cell differentiation	0.7248	10
vitamin biosynthetic process	0.7254	13
positive regulation of protein kinase cascade	0.7259	95
negative regulation of protein kinase cascade	0.7269	19
protein localization	0.729	50
regulation of protein metabolic process	0.7309	249
protein polymerization	0.732	23
regulation of mitosis	0.7334	31
mitotic chromosome condensation	0.7339	13
macromolecular complex subunit organization	0.734	384
developmental growth	0.7356	19
regulation of carbohydrate metabolic process	0.7367	14
regulation of cellular carbohydrate metabolic process	0.7367	14
endothelial cell migration	0.7369	10
immune effector process	0.7374	45
adaptive immune response	0.7381	22
adaptive immune response based on somatic recombination of immune receptors built from immunoglobulin superfamily domains	0.7381	22
regulation of cell cycle process	0.7389	45
regulation of microtubule polymerization or depolymerization	0.7391	16
amino acid transport	0.7395	45
regulation of B cell activation	0.7411	18
ureteric bud development	0.7414	10
G2/M transition of mitotic cell cycle	0.742	14
negative regulation of cell differentiation	0.7423	77
macromolecular complex assembly	0.7435	368
apoptotic mitochondrial changes	0.7442	14
negative regulation of mitotic cell cycle	0.7464	11
pigmentation	0.7479	27
deoxyribonucleotide catabolic process	0.7482	11
negative regulation of protein import into nucleus	0.749	10
negative regulation of transcription factor import into nucleus	0.749	10
negative regulation of gene expression, epigenetic	0.7497	11
regulation of microtubule-based process	0.7506	17
regulation of intracellular protein transport	0.7509	25
apoptosis	0.7521	257
negative regulation of immune system process	0.7548	26
regulation of small GTPase mediated signal transduction	0.7554	115
androgen receptor signaling pathway	0.7572	31
negative regulation of adenylate cyclase activity	0.7576	15
negative regulation of cyclase activity	0.7576	15
negative regulation of lyase activity	0.7576	15
multicellular organismal catabolic process	0.7581	16
response to osmotic stress	0.7621	10
response to stress	0.7652	683
cell growth	0.7657	27
nucleoside diphosphate metabolic process	0.7658	11
intracellular receptor-mediated signaling pathway	0.7671	49
neural tube closure	0.7689	17
visual learning	0.7692	13
spliceosome assembly	0.7694	11
positive regulation of JNK cascade	0.7715	15
regulation of defense response	0.7717	35
peptidyl-amino acid modification	0.7723	70
peptidyl-serine modification	0.7742	15
phospholipid metabolic process	0.7744	108
peptide hormone processing	0.7763	10
neuromuscular process	0.7763	21
hormone-mediated signaling	0.779	22
regulation of ubiquitin-protein ligase activity	0.7803	55
somatic diversification of immunoglobulins	0.782	13
hydrogen transport	0.7853	39
regulation of generation of precursor metabolites and energy	0.7855	14
porphyrin biosynthetic process	0.7859	16
tetrapyrrole biosynthetic process	0.7859	16
multicellular organismal macromolecule metabolic process	0.7862	16
cellular response to unfolded protein	0.7867	10
endoplasmic reticulum unfolded protein response	0.7867	10
DNA unwinding during replication	0.7873	11
pigment biosynthetic process	0.788	22
regulation of synaptic plasticity	0.7883	19
response to protein stimulus	0.7889	38
response to unfolded protein	0.7889	38
phosphate metabolic process	0.7905	595
phosphorus metabolic process	0.7905	595
odontogenesis of dentine-containing tooth	0.7909	17
response to steroid hormone stimulus	0.7921	11
cellular component assembly	0.7923	386
regulation of Ras GTPase activity	0.7934	59
hindlimb morphogenesis	0.7939	10
regulation of neurotransmitter levels	0.7941	26
transcription initiation	0.7953	63
actin filament-based movement	0.7962	14
regulation of cellular catabolic process	0.7972	15
catabolic process	0.7993	755
monovalent inorganic cation homeostasis	0.7996	20
cilium biogenesis	0.8015	10
N-acetylglucosamine metabolic process	0.8029	16
glucosamine metabolic process	0.8029	16
DNA damage checkpoint	0.8035	24
regulation of ligase activity	0.8036	58
steroid hormone receptor signaling pathway	0.8039	45
positive regulation of hormone secretion	0.8056	12
peptide transport	0.8073	17
programmed cell death	0.8076	261
aromatic amino acid family metabolic process	0.8077	14
negative regulation of nucleocytoplasmic transport	0.8095	11
ectoderm development	0.81	11
post-translational protein modification	0.8108	763
regulation of molecular function	0.8113	479
response to radiation	0.8117	85
somatic recombination of immunoglobulin gene segments	0.815	10
aspartate family amino acid metabolic process	0.815	13
odontogenesis	0.8151	22
secondary metabolic process	0.816	15
regulation of proteolysis	0.8161	16
gene silencing	0.8185	18
negative regulation of lymphocyte activation	0.8192	15
cytokine production	0.8194	12
ribosome biogenesis	0.8199	12
hexose biosynthetic process	0.82	17
vesicle coating	0.8215	13
preassembly of GPI anchor in ER membrane	0.8219	13
monosaccharide biosynthetic process	0.8226	19
ER-associated protein catabolic process	0.8234	11
misfolded or incompletely synthesized protein catabolic process	0.8234	11
B cell mediated immunity	0.8241	13
regulation of catalytic activity	0.8247	425
negative regulation of leukocyte activation	0.8267	16
macromolecule localization	0.827	53
negative regulation of cell development	0.8273	19
negative regulation of neurogenesis	0.8273	19
cell death	0.8284	300
death	0.8284	300
negative regulation of phosphorylation	0.8285	17
cell cycle arrest	0.8291	73
cotranslational protein targeting to membrane	0.8306	11
negative regulation of myeloid cell differentiation	0.8311	13
isoprenoid biosynthetic process	0.8315	11
fat cell differentiation	0.8321	16
zinc ion transport	0.8321	16
prostaglandin metabolic process	0.8322	10
prostanoid metabolic process	0.8322	10
protein import into nucleus, translocation	0.8332	18
protein amino acid lipidation	0.8334	21
DNA integrity checkpoint	0.8345	26
phosphorylation	0.8354	486
microtubule bundle formation	0.8356	11
endosome transport	0.8358	35
myeloid leukocyte differentiation	0.8369	19
DNA replication initiation	0.839	13
transmembrane transport	0.84	71
vesicle docking during exocytosis	0.8405	14
regulation of response to biotic stimulus	0.8407	11
leukocyte mediated immunity	0.8407	19
mechanoreceptor differentiation	0.8411	12
morphogenesis of embryonic epithelium	0.8413	34
protein amino acid phosphorylation	0.8423	458
negative regulation of transcription from RNA polymerase II promoter	0.8437	121
cellular catabolic process	0.8443	700
negative regulation of intracellular transport	0.8448	13
localization	0.8462	66
positive regulation of organelle organization	0.8471	19
establishment or maintenance of cell polarity	0.8474	23
immunoglobulin mediated immune response	0.8489	12
regulation of protein polymerization	0.8499	20
amino acid biosynthetic process	0.8499	24
terpenoid metabolic process	0.8506	10
protein export from nucleus	0.8506	12
alcohol biosynthetic process	0.8514	20
nucleotide-excision repair, DNA gap filling	0.8519	11
response to ionizing radiation	0.8519	19
positive regulation of RNA metabolic process	0.8525	216
lipid phosphorylation	0.8537	11
fibroblast growth factor receptor signaling pathway	0.8547	17
cellular protein metabolic process	0.8555	1753
positive regulation of transcription, DNA-dependent	0.858	215
isoprenoid metabolic process	0.8586	20
regulation of Ras protein signal transduction	0.8588	78
regulation of biological process	0.8606	3969
rRNA transcription	0.8614	13
DNA duplex unwinding	0.8615	12
DNA geometric change	0.8615	12
protein targeting to membrane	0.8615	19
kidney development	0.8621	24
regulation of defense response to virus	0.864	10
regulation of hydrolase activity	0.8642	143
protein import	0.8651	38
response to hypoxia	0.8663	28
macromolecular complex disassembly	0.8667	17
regulation of Rho protein signal transduction	0.8678	52
COPI coating of Golgi vesicle	0.8679	10
Golgi transport vesicle coating	0.8679	10
protein metabolic process	0.8705	1770
negative regulation of phosphate metabolic process	0.8709	18
negative regulation of phosphorus metabolic process	0.8709	18
vesicle docking	0.8718	18
protein folding	0.8723	123
regulation of pH	0.8726	19
DNA replication	0.8728	120
proteolysis	0.8728	691
regulation of protein kinase cascade	0.873	125
nucleotide-sugar metabolic process	0.8732	11
mRNA transport	0.8787	50
regulation of myeloid cell differentiation	0.8818	30
regulation of JNK cascade	0.8823	26
negative regulation of MAP kinase activity	0.8826	21
ER to Golgi vesicle-mediated transport	0.8834	27
posttranscriptional regulation of gene expression	0.8906	105
regulation of actin filament polymerization	0.891	16
photoreceptor cell maintenance	0.8918	12
regulation of protein complex assembly	0.8928	22
DNA damage response, signal transduction	0.8998	43
lymphocyte mediated immunity	0.9001	17
axonogenesis	0.9006	31
negative regulation of DNA metabolic process	0.9019	20
cellular protein complex disassembly	0.9022	10
protein complex disassembly	0.9022	10
proteasomal protein catabolic process	0.904	61
proteasomal ubiquitin-dependent protein catabolic process	0.904	61
I-kappaB kinase/NF-kappaB cascade	0.9059	20
double-strand break repair via homologous recombination	0.9077	10
recombinational repair	0.9077	10
inactivation of MAPK activity	0.9114	13
establishment of organelle localization	0.9153	23
cellular macromolecular complex subunit organization	0.9165	249
phosphoinositide-mediated signaling	0.9168	37
cell part morphogenesis	0.9184	38
cell projection morphogenesis	0.9184	38
regulation of cellular process	0.9186	3846
nucleobase, nucleoside, nucleotide and nucleic acid transport	0.9188	63
heart development	0.919	86
negative regulation of catalytic activity	0.9192	142
RNA transport	0.9196	56
establishment of RNA localization	0.9196	56
nucleic acid transport	0.9196	56
regulation of GTPase activity	0.9201	71
regulation of transforming growth factor beta receptor signaling pathway	0.921	19
positive regulation of I-kappaB kinase/NF-kappaB cascade	0.9223	71
neurite morphogenesis	0.9236	37
plasma membrane organization	0.9243	10
T cell differentiation	0.9267	15
neuron differentiation	0.9274	34
cellular macromolecular complex disassembly	0.9284	14
carboxylic acid catabolic process	0.9291	22
organic acid catabolic process	0.9291	22
cellular macromolecular complex assembly	0.9309	234
biological regulation	0.9318	4226
positive regulation of DNA metabolic process	0.9334	16
regulation of cyclin-dependent protein kinase activity	0.9367	41
cellular component organization	0.9394	1135
protein ubiquitination	0.9401	65
intracellular protein transmembrane transport	0.9403	48
regulation of I-kappaB kinase/NF-kappaB cascade	0.9424	76
generation of a signal involved in cell-cell signaling	0.944	27
phosphoinositide phosphorylation	0.9444	10
cell cycle checkpoint	0.9449	50
mismatch repair	0.9452	13
negative regulation of kinase activity	0.9462	47
negative regulation of protein kinase activity	0.9462	47
biopolymer modification	0.9475	1017
segmentation	0.9486	14
somitogenesis	0.9486	14
protein kinase cascade	0.9488	132
telomere maintenance	0.9496	19
telomere organization	0.9496	19
superoxide metabolic process	0.95	13
nucleosome assembly	0.9502	56
hormone secretion	0.9532	11
protein-DNA complex assembly	0.9549	116
protein targeting	0.9552	110
negative regulation of DNA replication	0.9554	13
protein modification process	0.9556	974
covalent chromatin modification	0.9568	32
RNA splicing, via transesterification reactions	0.9575	71
RNA splicing, via transesterification reactions with bulged adenosine as nucleophile	0.9575	71
nuclear mRNA splicing, via spliceosome	0.9575	71
nucleosome organization	0.9596	60
maintenance of fidelity during DNA-dependent DNA replication	0.9618	14
hormone transport	0.9622	12
regulation of chromosome organization	0.9623	12
intracellular signaling cascade	0.9627	701
nuclear transport	0.9631	66
histone modification	0.9637	30
negative regulation of cell cycle	0.9638	117
fatty acid catabolic process	0.9639	21
transcription from RNA polymerase III promoter	0.9644	17
peptide secretion	0.9654	11
protein import into nucleus, docking	0.9654	18
cellular process	0.9676	6595
mRNA metabolic process	0.9678	200
chromosome segregation	0.9681	21
protein amino acid acylation	0.9685	19
regulation of myeloid leukocyte differentiation	0.9688	17
protein modification by small protein conjugation	0.969	70
interspecies interaction between organisms	0.9695	165
protein import into nucleus	0.9697	25
metabolic process	0.9699	4517
anterior/posterior pattern formation	0.9703	47
regulation of cell cycle	0.9714	254
negative regulation of transferase activity	0.9716	49
phosphoinositide metabolic process	0.9729	25
nucleocytoplasmic transport	0.9731	65
regulation of Rab GTPase activity	0.9738	33
regulation of catabolic process	0.9744	31
phosphatidylinositol metabolic process	0.9747	12
nuclear import	0.9748	26
protein processing	0.9748	70
peptidyl-serine phosphorylation	0.975	11
Notch signaling pathway	0.9754	29
glycerophospholipid metabolic process	0.9757	56
fatty acid beta-oxidation	0.9759	17
negative regulation of gene expression	0.9775	246
regulation of protein stability	0.9803	21
protein amino acid acetylation	0.9806	10
digestion	0.9808	13
mitotic cell cycle checkpoint	0.9809	28
regulation of DNA metabolic process	0.9812	51
epidermal growth factor receptor signaling pathway	0.9813	19
JNK cascade	0.9815	19
protein stabilization	0.9817	14
negative regulation of transcription	0.9822	236
regulation of mitotic cell cycle	0.983	82
regulation of transcription from RNA polymerase II promoter	0.9832	361
negative regulation of transcription, DNA-dependent	0.9833	173
negative regulation of macromolecule metabolic process	0.9838	344
glycerophospholipid biosynthetic process	0.984	20
cellular localization	0.9843	20
mRNA processing	0.9843	178
peptide hormone secretion	0.9854	10
negative regulation of RNA metabolic process	0.9854	174
negative regulation of macromolecule biosynthetic process	0.9855	277
NLS-bearing substrate import into nucleus	0.9863	10
spindle organization	0.9867	20
'de novo' protein folding	0.987	11
small GTPase mediated signal transduction	0.9871	208
negative regulation of cellular biosynthetic process	0.9874	287
meiosis	0.9877	32
negative regulation of biosynthetic process	0.9879	289
stress-activated protein kinase signaling pathway	0.9911	21
negative regulation of nucleobase, nucleoside, nucleotide and nucleic acid metabolic process	0.992	262
negative regulation of cellular metabolic process	0.9922	351
lipid modification	0.9925	38
microtubule cytoskeleton organization	0.9927	60
negative regulation of metabolic process	0.9933	365
G1/S transition of mitotic cell cycle	0.9936	31
DNA recombination	0.9944	63
double-strand break repair	0.9956	31
cellular macromolecule catabolic process	0.9961	529
macromolecule catabolic process	0.9963	541
regulation of protein catabolic process	0.9966	17
DNA metabolic process	0.9967	334
RNA splicing	0.9969	172
regulation of DNA replication	0.9971	29
protein autoprocessing	0.9974	35
chromatin assembly or disassembly	0.998	34
fatty acid oxidation	0.9981	24
lipid oxidation	0.9981	24
biopolymer catabolic process	0.9982	481
protein amino acid autophosphorylation	0.9984	33
cell division	0.9987	187
cell cycle	0.9987	280
intracellular protein transport	0.9989	281
biosynthetic process	0.9989	1770
chromatin remodeling	0.9992	27
MAPKKK cascade	0.9992	41
cellular response to stress	0.9993	242
cellular biosynthetic process	0.9993	1726
cellular response to stimulus	0.9995	257
cellular metabolic process	0.9996	4212
cellular response to DNA damage stimulus	0.9997	218
microtubule-based movement	0.9998	76
cytoskeleton-dependent intracellular transport	0.9998	90
mitosis	0.9999	127
chromatin modification	0.9999	139
DNA repair	0.9999	192
cell cycle process	0.9999	352
protein transport	0.9999	507
establishment of protein localization	0.9999	509
establishment of localization in cell	0.9999	553
microtubule-based process	1	151
cell cycle phase	1	192
establishment or maintenance of chromatin architecture	1	207
response to DNA damage stimulus	1	244
chromosome organization	1	268
modification-dependent macromolecule catabolic process	1	396
modification-dependent protein catabolic process	1	396
ubiquitin-dependent protein catabolic process	1	396
proteolysis involved in cellular protein catabolic process	1	397
cellular protein catabolic process	1	399
protein catabolic process	1	412
intracellular transport	1	483
organelle organization	1	493
transcription	1	1092
biopolymer biosynthetic process	1	1337
cellular biopolymer biosynthetic process	1	1337
cellular macromolecule biosynthetic process	1	1354
macromolecule biosynthetic process	1	1358
regulation of transcription, DNA-dependent	1	1553
regulation of RNA metabolic process	1	1562
regulation of transcription	1	1650
regulation of nucleobase, nucleoside, nucleotide and nucleic acid metabolic process	1	1699
regulation of macromolecule biosynthetic process	1	1768
regulation of gene expression	1	1772
regulation of cellular biosynthetic process	1	1784
regulation of biosynthetic process	1	1786
cellular biopolymer metabolic process	1	1876
nucleobase, nucleoside, nucleotide and nucleic acid metabolic process	1	1895
regulation of cellular metabolic process	1	1934
regulation of macromolecule metabolic process	1	1966
regulation of metabolic process	1	2013
biopolymer metabolic process	1	2982
cellular macromolecule metabolic process	1	3379
macromolecule metabolic process	1	3432
primary metabolic process	1	4080

## Sheet: GO Molecular Function
Category	p-value	total occurrence
molecular transducer activity	8.12e-08	986
signal transducer activity	8.12e-08	986
receptor activity	2.071e-07	673
carbohydrate binding	3.622e-07	158
transmembrane receptor activity	1.733e-06	379
structural molecule activity	2.81e-05	390
serine-type endopeptidase inhibitor activity	4.153e-05	46
oxidoreductase activity	5.405e-05	433
pattern binding	9.159e-05	78
potassium channel activity	0.0001131	66
endopeptidase inhibitor activity	0.0001777	68
protease inhibitor activity	0.0001777	68
voltage-gated potassium channel activity	0.000204	54
polysaccharide binding	0.0002364	73
cytokine activity	0.0002577	60
heparin binding	0.0004175	52
glycosaminoglycan binding	0.0004597	71
endopeptidase activity	0.0004801	244
sugar binding	0.0005639	82
gated channel activity	0.0006103	154
FAD binding	0.0008021	42
calcium ion binding	0.0009152	566
electron carrier activity	0.000956	143
channel activity	0.001309	198
passive transmembrane transporter activity	0.001309	198
ion channel activity	0.001421	189
structural constituent of ribosome	0.001751	91
substrate specific channel activity	0.001752	193
transmembrane transporter activity	0.002257	506
structural constituent of cytoskeleton	0.002542	46
transmembrane receptor protein tyrosine kinase activity	0.00269	52
serine hydrolase activity	0.002911	94
serine-type peptidase activity	0.003124	93
iron ion binding	0.003447	157
potassium ion binding	0.003468	57
voltage-gated cation channel activity	0.004076	78
transmembrane receptor protein kinase activity	0.004164	67
cation channel activity	0.004166	142
amine binding	0.004363	17
auxiliary transport protein activity	0.004543	21
oxidoreductase activity, acting on the CH-CH group of donors	0.004579	36
AMP binding	0.004646	12
polypeptide N-acetylgalactosaminyltransferase activity	0.00476	15
peptidase activity	0.004889	383
cytokine binding	0.005021	58
acetylgalactosaminyltransferase activity	0.005423	26
channel regulator activity	0.005532	19
cyclic nucleotide binding	0.006145	13
G-protein coupled receptor activity	0.006161	147
peptidase activity, acting on L-amino acid peptides	0.007504	369
cytoskeletal protein binding	0.00829	332
neurotransmitter binding	0.01037	31
metalloendopeptidase activity	0.01068	78
neurotransmitter receptor activity	0.01117	30
peptide receptor activity	0.01138	41
cytokine receptor activity	0.01169	27
racemase and epimerase activity	0.0117	12
metal ion transmembrane transporter activity	0.01223	179
serine-type endopeptidase activity	0.01274	83
substrate-specific transmembrane transporter activity	0.01332	463
voltage-gated channel activity	0.01391	103
voltage-gated ion channel activity	0.01391	103
acyl-CoA dehydrogenase activity	0.01448	12
ephrin receptor activity	0.01528	11
oxidoreductase activity, acting on NADH or NADPH	0.01535	41
nucleotide receptor activity	0.01538	10
purinergic nucleotide receptor activity	0.01538	10
phosphoric diester hydrolase activity	0.01615	58
catalytic activity	0.01615	3470
3',5'-cyclic-nucleotide phosphodiesterase activity	0.01791	19
ARF GTPase activator activity	0.01829	13
peptide receptor activity, G-protein coupled	0.01944	40
copper ion binding	0.01999	36
4 iron, 4 sulfur cluster binding	0.02064	20
cofactor binding	0.02089	148
icosanoid receptor activity	0.02148	11
prostanoid receptor activity	0.02148	11
cyclic-nucleotide phosphodiesterase activity	0.02293	20
transferase activity, transferring pentosyl groups	0.02487	34
transferase activity, transferring sulfur-containing groups	0.02642	27
receptor binding	0.02659	425
protein histidine kinase activity	0.02689	12
two-component sensor activity	0.02689	12
lipase activity	0.02707	58
ligand-gated channel activity	0.02731	48
ligand-gated ion channel activity	0.02731	48
vascular endothelial growth factor receptor activity	0.02888	11
actin binding	0.02982	225
diacylglycerol kinase activity	0.02986	15
aspartic-type endopeptidase activity	0.03011	12
aspartic-type peptidase activity	0.03011	12
monooxygenase activity	0.03048	38
epidermal growth factor receptor binding	0.0319	10
NADH dehydrogenase (quinone) activity	0.03273	20
NADH dehydrogenase (ubiquinone) activity	0.03273	20
NADH dehydrogenase activity	0.03273	20
oxidoreductase activity, acting on the aldehyde or oxo group of donors	0.03306	22
collagen binding	0.0333	14
steroid dehydrogenase activity, acting on the CH-OH group of donors, NAD or NADP as acceptor	0.0334	12
extracellular ligand-gated ion channel activity	0.0346	32
sulfotransferase activity	0.03509	20
amine receptor activity	0.03598	13
ion transmembrane transporter activity	0.03787	412
transferase activity, transferring amino-acyl groups	0.03803	13
phospholipase activity	0.03834	51
iron-sulfur cluster binding	0.03938	39
metal cluster binding	0.03938	39
transferase activity, transferring glycosyl groups	0.04203	162
steroid dehydrogenase activity	0.04418	14
oxidoreductase activity, acting on the CH-OH group of donors, NAD or NADP as acceptor	0.04436	67
O-acyltransferase activity	0.04476	28
coenzyme binding	0.04492	102
oxidoreductase activity, acting on the CH-NH2 group of donors, oxygen as acceptor	0.04575	10
oxidoreductase activity, acting on the CH-NH2 group of donors	0.04596	11
SH2 domain binding	0.04772	10
drug transporter activity	0.05288	11
phosphotransferase activity, nitrogenous group as acceptor	0.05319	13
heme binding	0.05399	61
tetrapyrrole binding	0.05399	61
monosaccharide binding	0.05497	12
oxidoreductase activity, acting on NADH or NADPH, quinone or similar compound as acceptor	0.05552	23
cation transmembrane transporter activity	0.05574	324
transmembrane receptor protein phosphatase activity	0.05605	14
transmembrane receptor protein tyrosine phosphatase activity	0.05605	14
tRNA binding	0.05701	17
hyaluronic acid binding	0.05948	16
drug binding	0.06039	17
growth factor activity	0.06281	104
alkali metal ion binding	0.06464	110
oxidoreductase activity, acting on the aldehyde or oxo group of donors, NAD or NADP as acceptor	0.06483	17
L-amino acid transmembrane transporter activity	0.06786	23
carbohydrate transmembrane transporter activity	0.06868	31
sugar transmembrane transporter activity	0.06868	31
glutathione transferase activity	0.06873	11
structural constituent of muscle	0.06875	23
neuropeptide binding	0.07005	11
neuropeptide receptor activity	0.07005	11
phosphoric ester hydrolase activity	0.07082	233
oxidoreductase activity, acting on paired donors, with incorporation or reduction of molecular oxygen	0.07206	60
metallopeptidase activity	0.07336	139
transporter activity	0.07352	717
extracellular matrix structural constituent	0.07814	55
inositol or phosphatidylinositol phosphodiesterase activity	0.07822	18
phosphoinositide phospholipase C activity	0.07822	18
chemokine activity	0.0786	14
selenium binding	0.08571	10
potassium channel regulator activity	0.08989	11
hydrolase activity, acting on carbon-nitrogen (but not peptide) bonds, in linear amides	0.09237	30
oxidoreductase activity, acting on CH-OH group of donors	0.0942	74
calcium-dependent protein binding	0.09515	11
peptidyl-prolyl cis-trans isomerase activity	0.09927	37
hydrolase activity, acting on carbon-nitrogen (but not peptide) bonds	0.09935	60
phospholipase C activity	0.09963	21
protein homodimerization activity	0.1034	162
threonine-type endopeptidase activity	0.1055	15
threonine-type peptidase activity	0.1055	15
ATPase activity, coupled to transmembrane movement of substances	0.1056	75
ATPase activity, coupled to movement of substances	0.1068	76
cation:sugar symporter activity	0.107	30
sugar:hydrogen symporter activity	0.107	30
active transmembrane transporter activity	0.1082	232
excitatory extracellular ligand-gated ion channel activity	0.1103	25
phosphotransferase activity, for other substituted phosphate groups	0.1113	17
phosphorus-oxygen lyase activity	0.112	15
protein complex binding	0.1135	76
scavenger receptor activity	0.1142	21
growth factor binding	0.1171	58
aminoacyl-tRNA ligase activity	0.1177	50
ligase activity, forming aminoacyl-tRNA and related compounds	0.1177	50
ligase activity, forming carbon-oxygen bonds	0.1177	50
antioxidant activity	0.1178	29
oxidoreductase activity, acting on the CH-NH group of donors	0.1208	18
cis-trans isomerase activity	0.1226	38
cyclin-dependent protein kinase activity	0.1252	15
SNARE binding	0.1298	15
hydrolase activity, acting on carbon-nitrogen (but not peptide) bonds, in cyclic amidines	0.1298	15
cytochrome-c oxidase activity	0.1315	12
heme-copper terminal oxidase activity	0.1315	12
oxidoreductase activity, acting on heme group of donors	0.1315	12
oxidoreductase activity, acting on heme group of donors, oxygen as acceptor	0.1315	12
hydrolase activity, acting on acid anhydrides, catalyzing transmembrane movement of substances	0.1319	77
chemokine receptor binding	0.1327	15
translation elongation factor activity	0.1328	16
P-P-bond-hydrolysis-driven transmembrane transporter activity	0.1372	81
primary active transmembrane transporter activity	0.1372	81
deacetylase activity	0.1409	14
UDP-glycosyltransferase activity	0.1423	68
integrin binding	0.1426	35
RNA polymerase II transcription factor activity, enhancer binding	0.1441	21
phospholipase A2 activity	0.1476	16
protein tyrosine kinase activity	0.1494	126
insulin-like growth factor binding	0.1537	19
lyase activity	0.157	109
Rho GTPase activator activity	0.1621	26
protease activator activity	0.1661	15
protein disulfide oxidoreductase activity	0.173	10
Rho GTPase binding	0.1736	20
vitamin binding	0.1752	97
enzyme inhibitor activity	0.1754	132
deaminase activity	0.1828	17
hydrolase activity	0.1832	1522
cyclase activity	0.1849	15
substrate-specific transporter activity	0.1883	571
transferase activity, transferring acyl groups other than amino-acyl groups	0.1925	131
anion binding	0.2007	30
chloride ion binding	0.2007	30
identical protein binding	0.2007	329
hydrogen ion transporting ATPase activity, rotational mechanism	0.2045	19
chloride channel activity	0.2082	27
calmodulin binding	0.2082	105
cation-transporting ATPase activity	0.2087	30
SNAP receptor activity	0.2115	15
chemokine binding	0.2122	11
cAMP-dependent protein kinase regulator activity	0.2128	10
hydrogen ion transporting ATP synthase activity, rotational mechanism	0.2141	11
acyltransferase activity	0.2146	129
carboxylesterase activity	0.2155	52
DNA-directed RNA polymerase activity	0.216	37
RNA polymerase activity	0.216	37
Rab GTPase binding	0.2216	15
NAD+ ADP-ribosyltransferase activity	0.2216	16
oxidoreductase activity, acting on peroxide as acceptor	0.2232	24
peroxidase activity	0.2232	24
cofactor transporter activity	0.2256	11
transferase activity, transferring hexosyl groups	0.2311	105
chloride transmembrane transporter activity	0.2357	10
hematopoietin/interferon-class (D200-domain) cytokine receptor binding	0.2358	10
aminopeptidase activity	0.2369	29
anion channel activity	0.24	29
sialyltransferase activity	0.2426	16
transferase activity, transferring acyl groups	0.2432	138
peptide binding	0.2476	74
transcription elongation regulator activity	0.2493	15
caspase regulator activity	0.2526	15
cholesterol binding	0.2535	10
histone deacetylase activity	0.2543	13
protein deacetylase activity	0.2543	13
receptor signaling protein activity	0.26	106
carboxy-lyase activity	0.2646	18
caspase activator activity	0.2656	12
phosphoprotein phosphatase activity	0.2672	115
antiporter activity	0.2676	29
carbon-sulfur lyase activity	0.2694	12
ligand-dependent nuclear receptor activity	0.2701	41
amino acid transmembrane transporter activity	0.2704	38
carbonate dehydratase activity	0.2713	10
palmitoyltransferase activity	0.2749	12
protein dimerization activity	0.2784	282
disulfide oxidoreductase activity	0.2818	12
pyridoxal phosphate binding	0.2871	39
manganese ion binding	0.2883	117
acid-thiol ligase activity	0.2918	11
low-density lipoprotein receptor binding	0.2994	10
secondary active transmembrane transporter activity	0.3011	128
nucleotide kinase activity	0.3047	18
non-membrane spanning protein tyrosine kinase activity	0.3107	26
calcium-dependent phospholipid binding	0.3156	17
aminophospholipid transporter activity	0.3172	12
phospholipid-translocating ATPase activity	0.3172	12
symporter activity	0.3193	96
tubulin binding	0.321	59
G-protein-coupled receptor binding	0.3239	28
PDZ domain binding	0.3254	14
solute:hydrogen symporter activity	0.3262	34
phosphatase activity	0.3267	175
carbon-carbon lyase activity	0.3276	27
UDP-galactosyltransferase activity	0.3281	13
vitamin transporter activity	0.3304	10
translation factor activity, nucleic acid binding	0.3342	67
ADP binding	0.3359	10
NAD binding	0.3419	24
phospholipid transporter activity	0.3431	22
protein tyrosine phosphatase activity	0.3451	72
transforming growth factor beta receptor activity	0.3489	15
transmembrane receptor protein serine/threonine kinase activity	0.3489	15
fatty acid binding	0.3539	13
neurotransmitter transporter activity	0.3592	12
neurotransmitter:sodium symporter activity	0.3592	12
glutamate receptor activity	0.3598	13
carboxylic acid transmembrane transporter activity	0.3711	50
organic acid transmembrane transporter activity	0.3711	50
apoptotic protease activator activity	0.3733	13
hydrolase activity, acting on ester bonds	0.374	464
sulfuric ester hydrolase activity	0.3749	12
actin filament binding	0.3754	30
hydrogen ion transmembrane transporter activity	0.3795	57
ATPase activity, coupled to transmembrane movement of ions	0.3817	51
translation regulator activity	0.3859	75
oxidoreductase activity, acting on sulfur group of donors	0.388	26
L-ascorbic acid binding	0.3885	19
calcium ion transmembrane transporter activity	0.3989	10
exopeptidase activity	0.3998	58
NADP binding	0.4016	15
phosphotransferase activity, phosphate group as acceptor	0.4029	25
calcium channel activity	0.4054	47
galactosyltransferase activity	0.4068	21
steroid hormone receptor activity	0.4075	37
lipid kinase activity	0.4194	18
SH3 domain binding	0.4213	64
steroid binding	0.4297	32
RNA methyltransferase activity	0.4324	15
hydrolase activity, acting on glycosyl bonds	0.434	83
GTPase binding	0.4363	59
protein domain specific binding	0.4369	140
inorganic cation transmembrane transporter activity	0.4437	90
sequence-specific DNA binding	0.4444	321
nucleobase, nucleoside, nucleotide kinase activity	0.4464	32
monovalent inorganic cation transmembrane transporter activity	0.4542	63
organic acid:sodium symporter activity	0.4559	16
pseudouridine synthase activity	0.459	10
ligase activity, forming carbon-sulfur bonds	0.4616	18
hydrolase activity, hydrolyzing O-glycosyl compounds	0.4616	64
phosphatidylinositol binding	0.4634	14
oxidoreductase activity, acting on the CH-CH group of donors, NAD or NADP as acceptor	0.4644	14
protein heterodimerization activity	0.4657	90
phosphopantetheine binding	0.4757	10
SH3/SH2 adaptor activity	0.4851	37
anion transmembrane transporter activity	0.4866	67
beta-catenin binding	0.487	12
hydro-lyase activity	0.4873	31
sodium channel activity	0.4908	18
amine transmembrane transporter activity	0.4929	47
calmodulin-dependent protein kinase activity	0.495	16
tRNA-specific ribonuclease activity	0.4975	11
acylglycerol O-acyltransferase activity	0.4997	10
protein tyrosine/serine/threonine phosphatase activity	0.5085	32
di-, tri-valent inorganic cation transmembrane transporter activity	0.5121	26
solute:sodium symporter activity	0.5171	29
transferase activity	0.5173	1211
acid phosphatase activity	0.5176	13
neutral amino acid transmembrane transporter activity	0.519	17
protein binding, bridging	0.5226	57
translation initiation factor activity	0.5242	43
syntaxin binding	0.5249	11
2 iron, 2 sulfur cluster binding	0.5277	10
cysteine-type endopeptidase activity	0.5297	58
nucleotidyltransferase activity	0.5342	95
protein kinase C activity	0.5396	14
DNA N-glycosylase activity	0.5398	12
transferase activity, transferring alkyl or aryl (other than methyl) groups	0.5475	33
diacylglycerol binding	0.5478	50
acetyltransferase activity	0.5517	45
enzyme regulator activity	0.5553	528
extracellular-glutamate-gated ion channel activity	0.5554	12
hormone binding	0.5605	11
enzyme activator activity	0.5615	224
unfolded protein binding	0.5619	70
exoribonuclease activity	0.5625	10
exoribonuclease activity, producing 5'-phosphomonoesters	0.5625	10
sodium ion binding	0.5644	62
receptor signaling protein serine/threonine kinase activity	0.5665	46
microtubule binding	0.568	46
mRNA binding	0.5725	29
protein complex scaffold	0.574	11
mannosidase activity	0.5793	13
transition metal ion transmembrane transporter activity	0.5798	17
heat shock protein binding	0.5801	45
voltage-gated chloride channel activity	0.586	11
Ras GTPase binding	0.5956	48
solute:solute antiporter activity	0.5996	16
ionotropic glutamate receptor activity	0.6036	11
CoA hydrolase activity	0.6037	11
chaperone binding	0.6088	14
protein N-terminus binding	0.6097	32
ARF guanyl-nucleotide exchange factor activity	0.61	18
hydrolase activity, hydrolyzing N-glycosyl compounds	0.6115	17
SMAD binding	0.6118	15
antigen binding	0.6148	13
oxidoreductase activity, acting on the CH-NH group of donors, NAD or NADP as acceptor	0.6182	10
voltage-gated anion channel activity	0.6242	13
carbon-oxygen lyase activity	0.6274	39
deoxyribonuclease activity	0.6286	22
molecular adaptor activity	0.6346	45
solute:cation symporter activity	0.6461	74
small GTPase regulator activity	0.6471	195
intramolecular transferase activity	0.6518	20
metalloexopeptidase activity	0.6527	24
small GTPase binding	0.6548	55
calcium-dependent cysteine-type endopeptidase activity	0.6551	10
N-acetyltransferase activity	0.6593	35
lipid transporter activity	0.6624	50
C-acyltransferase activity	0.6652	13
specific RNA polymerase II transcription factor activity	0.6734	27
voltage-gated calcium channel activity	0.6792	14
insulin receptor binding	0.6796	18
cobalt ion binding	0.683	11
transferase activity, transferring one-carbon groups	0.6835	118
enzyme binding	0.6855	205
receptor signaling complex scaffold activity	0.6898	10
3'-5' exonuclease activity	0.6989	17
anion:cation symporter activity	0.7004	19
protein C-terminus binding	0.7009	75
hormone receptor binding	0.7054	48
oxidoreductase activity, acting on paired donors, with incorporation or reduction of molecular oxygen, 2-oxoglutarate as one donor, and incorporation of one atom each of oxygen into both donors	0.7059	23
GTPase activator activity	0.7092	154
ubiquitin protein ligase binding	0.7111	14
lipid binding	0.7231	242
steroid hormone receptor binding	0.7247	27
Ras guanyl-nucleotide exchange factor activity	0.7254	62
oxidoreductase activity, acting on single donors with incorporation of molecular oxygen	0.7257	35
transcription corepressor activity	0.7307	95
double-stranded RNA binding	0.732	24
prenyltransferase activity	0.733	11
MAP kinase kinase kinase activity	0.7342	14
RNA polymerase II transcription factor activity	0.7372	169
ATPase activity, coupled	0.7409	181
ATPase activity, coupled to transmembrane movement of ions, phosphorylative mechanism	0.7454	35
transcription factor activity	0.7474	627
isomerase activity	0.7527	112
ATP-dependent RNA helicase activity	0.7538	14
methyltransferase activity	0.7546	116
protein phosphatase type 2A regulator activity	0.7547	13
nuclear hormone receptor binding	0.7558	46
ATPase activity	0.7574	227
N-methyltransferase activity	0.7585	37
RNA polymerase II transcription mediator activity	0.7625	14
inorganic anion transmembrane transporter activity	0.7631	24
adenyl nucleotide binding	0.7653	1069
ligand-dependent nuclear receptor transcription coactivator activity	0.7703	17
MAP kinase kinase activity	0.7719	13
protein serine/threonine/tyrosine kinase activity	0.7719	13
exonuclease activity, active with either ribo- or deoxyribonucleic acids and producing 5'-phosphomonoesters	0.7778	14
lipoprotein binding	0.7779	22
hormone activity	0.7827	47
GTPase regulator activity	0.7853	287
cation:cation antiporter activity	0.7894	11
dioxygenase activity	0.7913	34
oxidoreductase activity, acting on single donors with incorporation of molecular oxygen, incorporation of two atoms of oxygen	0.7913	34
DNA-dependent ATPase activity	0.7951	34
isoprenoid binding	0.7965	10
retinoid binding	0.7965	10
sterol binding	0.8003	15
carbohydrate kinase activity	0.8087	18
phosphatase inhibitor activity	0.8091	13
protein phosphatase inhibitor activity	0.8091	13
endonuclease activity, active with either ribo- or deoxyribonucleic acids and producing 5'-phosphomonoesters	0.8103	22
specific transcriptional repressor activity	0.8113	12
endoribonuclease activity	0.8155	21
microfilament motor activity	0.8166	12
mannosyltransferase activity	0.817	10
N-acyltransferase activity	0.8186	43
cysteine-type peptidase activity	0.8187	106
transcription repressor activity	0.8201	177
protein phosphatase binding	0.8226	11
cation:amino acid symporter activity	0.8226	12
acetylglucosaminyltransferase activity	0.8258	24
protein serine/threonine phosphatase activity	0.8282	29
low-density lipoprotein receptor activity	0.8286	10
magnesium ion binding	0.8308	308
androgen receptor binding	0.8313	20
inositol or phosphatidylinositol kinase activity	0.8409	29
Ras GTPase activator activity	0.8409	71
transaminase activity	0.8419	15
solute:cation antiporter activity	0.8441	13
Rho guanyl-nucleotide exchange factor activity	0.8444	52
RNA-dependent ATPase activity	0.8452	15
ribonuclease activity	0.8457	35
phospholipid binding	0.8466	103
lipoprotein receptor activity	0.8478	11
protein kinase binding	0.8481	56
RNA helicase activity	0.8493	21
nucleoside kinase activity	0.8505	13
histone acetyltransferase activity	0.8585	16
lysine N-acetyltransferase activity	0.8585	16
GTPase activity	0.8619	137
S-adenosylmethionine-dependent methyltransferase activity	0.8623	54
oxidoreductase activity, acting on paired donors, with incorporation or reduction of molecular oxygen, NADH or NADPH as one donor, and incorporation of one atom of oxygen	0.8745	11
carboxypeptidase activity	0.8757	20
ubiquitin-protein ligase activity	0.8765	96
thyroid hormone receptor binding	0.8788	18
endoribonuclease activity, producing 5'-phosphomonoesters	0.8838	19
inositol or phosphatidylinositol phosphatase activity	0.8846	25
protein kinase activity	0.894	445
myosin binding	0.8942	12
ion binding	0.8944	2677
transcription activator activity	0.8953	234
general RNA polymerase II transcription factor activity	0.896	31
kinase regulator activity	0.8961	58
purine nucleotide binding	0.8998	1288
transferase activity, transferring phosphorus-containing groups	0.902	713
ribonucleoprotein binding	0.9038	13
cation binding	0.904	2418
guanyl nucleotide binding	0.9047	255
guanyl ribonucleotide binding	0.9047	255
phosphotransferase activity, alcohol group as acceptor	0.9073	539
metallocarboxypeptidase activity	0.9077	13
ubiquitin binding	0.908	11
protein serine/threonine kinase inhibitor activity	0.9093	10
small conjugating protein binding	0.9098	12
guanyl-nucleotide exchange factor activity	0.913	118
phosphatase binding	0.9152	15
endonuclease activity	0.9155	59
small conjugating protein ligase activity	0.9177	109
protein methyltransferase activity	0.9188	33
endodeoxyribonuclease activity	0.9202	15
damaged DNA binding	0.9215	30
adenyl ribonucleotide binding	0.9216	1024
transferase activity, transferring nitrogenous groups	0.9256	22
thiolester hydrolase activity	0.9261	71
low-density lipoprotein binding	0.928	14
kinase binding	0.9289	63
kinase activity	0.9302	602
DNA helicase activity	0.9405	31
DNA polymerase activity	0.9411	28
double-stranded DNA binding	0.9412	41
protein phosphatase regulator activity	0.9416	29
metal ion binding	0.9416	2633
nuclease activity	0.942	102
phosphatase regulator activity	0.9453	30
RNA splicing factor activity, transesterification mechanism	0.9477	17
GTP binding	0.9482	250
exonuclease activity	0.9504	42
ATP binding	0.9507	1011
histone-lysine N-methyltransferase activity	0.9526	22
lysine N-methyltransferase activity	0.9526	22
protein-lysine N-methyltransferase activity	0.9526	22
protein kinase regulator activity	0.9537	51
histone methyltransferase activity	0.9541	27
nucleotide binding	0.9544	1456
ubiquitin thiolesterase activity	0.9596	54
single-stranded DNA binding	0.9609	34
ligase activity	0.9632	300
ATP-dependent DNA helicase activity	0.9691	17
RNA binding	0.9699	417
purine ribonucleotide binding	0.9737	1241
ribonucleotide binding	0.9737	1241
histone binding	0.9749	13
phosphoinositide binding	0.977	64
transcription coactivator activity	0.9825	137
cyclin-dependent protein kinase regulator activity	0.9829	11
transcription regulator activity	0.9829	961
Rab GTPase activator activity	0.9854	34
ligase activity, forming carbon-nitrogen bonds	0.9855	164
acid-amino acid ligase activity	0.9858	137
structure-specific DNA binding	0.9861	68
DNA-directed DNA polymerase activity	0.9893	22
pyrophosphatase activity	0.9897	537
hydrolase activity, acting on acid anhydrides, in phosphorus-containing anhydrides	0.9914	540
kinase inhibitor activity	0.9918	23
protein kinase inhibitor activity	0.9918	23
signal sequence binding	0.992	16
nucleoside-triphosphatase activity	0.9922	514
hydrolase activity, acting on acid anhydrides	0.9923	542
transcription cofactor activity	0.9926	236
transcription factor binding	0.9931	335
intramolecular oxidoreductase activity	0.9937	26
ATP-dependent helicase activity	0.9944	74
purine NTP-dependent helicase activity	0.9944	74
helicase activity	0.9955	110
motor activity	0.9977	108
protein transporter activity	0.9981	66
chromatin binding	0.9984	85
protein serine/threonine kinase activity	0.9985	320
transition metal ion binding	0.9989	1827
protein binding	0.9997	4830
microtubule motor activity	0.9998	59
DNA binding	1	1509
zinc ion binding	1	1545
nucleic acid binding	1	2076
binding	1	7466

## Sheet: GO Cellular Component
Category	p-value	total occurrence
extracellular region	1.741e-12	776
membrane part	4.555e-12	3089
intrinsic to membrane	1.935e-11	2606
plasma membrane part	5.766e-11	1031
integral to membrane	1.15e-10	2557
membrane	8.11e-10	3621
plasma membrane	4.572e-08	1238
integral to plasma membrane	5.919e-08	520
intrinsic to plasma membrane	6.936e-08	528
extracellular region part	7.838e-07	417
extracellular matrix	5.931e-06	171
proteinaceous extracellular matrix	3.994e-05	161
extracellular space	0.0005334	216
potassium channel complex	0.0005849	46
voltage-gated potassium channel complex	0.0005849	46
apical part of cell	0.0009098	17
actin cytoskeleton	0.001182	63
extrinsic to membrane	0.001968	50
ion channel complex	0.007308	71
ribosome	0.009213	103
collagen	0.009329	25
membrane raft	0.01003	31
mitochondrial matrix	0.01333	104
cytoskeleton	0.01381	433
Z disc	0.01657	14
cation channel complex	0.01663	65
external side of plasma membrane	0.01671	42
anchored to membrane	0.01914	65
anchoring junction	0.02004	68
organelle lumen	0.02153	78
apical plasma membrane	0.02339	43
mitochondrion	0.02465	639
axon	0.02647	34
microvillus	0.03294	11
cell junction	0.03442	294
keratin filament	0.03487	19
filopodium	0.03944	11
membrane-enclosed lumen	0.04175	96
extracellular matrix part	0.0484	62
cell-substrate adherens junction	0.05274	47
platelet alpha granule lumen	0.05485	20
NADH dehydrogenase complex	0.0561	19
mitochondrial respiratory chain complex I	0.0561	19
respiratory chain complex I	0.0561	19
nuclear outer membrane	0.06035	11
presynaptic membrane	0.06096	10
intermediate filament	0.06168	54
receptor complex	0.06562	53
extrinsic to plasma membrane	0.06723	24
heterotrimeric G-protein complex	0.06985	15
adherens junction	0.07043	64
Golgi stack	0.07142	12
DNA-directed RNA polymerase II, core complex	0.07232	11
cytoplasmic membrane-bounded vesicle lumen	0.0727	21
vesicle lumen	0.0727	21
contractile fiber part	0.07449	53
lysosome	0.07544	88
lytic vacuole	0.07544	88
intracellular organelle lumen	0.07784	58
neuron projection	0.07803	70
focal adhesion	0.08396	44
lysosomal membrane	0.0858	37
RNA polymerase complex	0.08841	25
cell-cell junction	0.089	92
cell-substrate junction	0.09113	49
cytoplasmic vesicle membrane	0.09505	45
cortical cytoskeleton	0.103	15
DNA-directed RNA polymerase complex	0.106	23
nuclear DNA-directed RNA polymerase complex	0.106	23
cell surface	0.1091	83
cell-cell adherens junction	0.1103	16
ribosomal subunit	0.1191	19
dendrite	0.1218	25
integrin complex	0.1279	21
mitochondrial membrane part	0.1299	58
mitochondrial inner membrane	0.1309	139
MHC protein complex	0.1336	12
mitochondrial part	0.1355	343
actin filament	0.1389	13
sarcolemma	0.1395	10
synapse part	0.1465	78
endoplasmic reticulum lumen	0.1501	49
vacuole	0.1506	97
membrane fraction	0.1619	389
insoluble fraction	0.1735	399
large ribosomal subunit	0.175	11
filamentous actin	0.1769	10
proteasome core complex	0.1817	15
acrosome	0.1838	17
actin filament bundle	0.185	16
stress fiber	0.185	16
basolateral plasma membrane	0.1851	46
vesicle	0.1966	301
cytoplasmic vesicle	0.2013	298
synaptic vesicle	0.2227	31
mitochondrial respiratory chain	0.235	14
cell fraction	0.2365	505
vacuolar membrane	0.2372	44
cytoplasmic membrane-bounded vesicle	0.2378	202
membrane-bounded vesicle	0.2378	202
integral to Golgi membrane	0.241	32
intrinsic to Golgi membrane	0.241	32
organelle inner membrane	0.2422	149
occluding junction	0.2445	47
tight junction	0.2445	47
synapse	0.2656	141
flagellum	0.2753	16
nuclear chromatin	0.2895	17
vesicle membrane	0.3023	54
microsome	0.3078	88
postsynaptic membrane	0.3086	69
vacuolar part	0.3114	48
integrator complex	0.3244	10
cytoplasmic vesicle part	0.3469	95
ER-Golgi intermediate compartment	0.3578	28
mitochondrial intermembrane space	0.3627	15
proton-transporting two-sector ATPase complex	0.3665	27
vesicular fraction	0.392	92
basal body	0.3922	10
integral to endoplasmic reticulum membrane	0.3964	28
nucleolar part	0.398	16
secretory granule	0.4029	37
cell cortex part	0.4059	32
condensed nuclear chromosome	0.4088	13
melanosome	0.4208	65
pigment granule	0.4208	65
intrinsic to endoplasmic reticulum membrane	0.4353	31
heterogeneous nuclear ribonucleoprotein complex	0.4454	13
myosin filament	0.4597	13
striated muscle thick filament	0.4597	13
early endosome membrane	0.467	15
proteasome complex	0.4773	19
cell soma	0.4825	33
cell projection	0.4825	259
phosphoinositide 3-kinase complex	0.5026	10
myosin complex	0.5181	44
late endosome	0.5305	17
PML body	0.549	18
connexon complex	0.5544	11
synaptosome	0.555	32
growth cone	0.5555	16
site of polarized growth	0.5555	16
histone deacetylase complex	0.5564	17
replication fork	0.5592	10
transcriptional repressor complex	0.5642	10
ruffle	0.5644	35
mitochondrial membrane	0.5646	206
muscle myosin complex	0.5663	18
nuclear heterochromatin	0.5684	10
myosin II complex	0.5686	19
organelle envelope lumen	0.5862	18
condensed chromosome	0.5935	25
coated vesicle	0.5948	53
preribosome	0.6062	10
perinuclear region of cytoplasm	0.6087	69
cell cortex	0.6092	14
protein phosphatase type 2A complex	0.6135	10
cytoplasmic part	0.629	2809
cell projection part	0.6308	39
endoplasmic reticulum membrane	0.631	326
soluble fraction	0.6505	131
clathrin-coated vesicle	0.6567	47
lamellipodium	0.6602	37
protein serine/threonine phosphatase complex	0.6709	24
basement membrane	0.6727	29
small nuclear ribonucleoprotein complex	0.6728	18
mediator complex	0.6737	22
transport vesicle	0.6785	27
endomembrane system	0.6873	53
Golgi apparatus	0.6968	563
cilium part	0.7037	10
intracellular non-membrane-bounded organelle	0.7075	1086
non-membrane-bounded organelle	0.7075	1086
anaphase-promoting complex	0.7076	15
intrinsic to organelle membrane	0.7326	86
late endosome membrane	0.7389	24
nucleosome	0.7419	29
protein-DNA complex	0.7419	29
envelope	0.7515	55
organelle envelope	0.7515	55
nucleolus	0.7538	350
cytosolic part	0.7553	42
nuclear chromosome	0.7554	25
Golgi membrane	0.7625	243
integral to organelle membrane	0.7635	81
nuclear ubiquitin ligase complex	0.7656	16
nuclear membrane	0.7799	67
spindle microtubule	0.7803	13
Golgi-associated vesicle	0.7895	27
cytoplasm	0.7896	2864
endocytic vesicle	0.7919	13
endoplasmic reticulum part	0.8026	349
transcription factor complex	0.8088	128
Golgi apparatus part	0.8125	314
calcium channel complex	0.8265	13
voltage-gated calcium channel complex	0.8265	13
endosomal part	0.8266	75
heterochromatin	0.8293	20
endosome membrane	0.8311	74
COPI vesicle coat	0.8313	10
organelle outer membrane	0.8318	61
nonmotile primary cilium	0.8323	13
nuclear envelope	0.8324	48
outer membrane	0.8332	63
microtubule organizing center part	0.8484	24
clathrin coat	0.8533	11
cullin-RING ubiquitin ligase complex	0.8675	13
early endosome	0.8677	31
endoplasmic reticulum	0.8696	566
chromatin remodeling complex	0.8702	24
cell division site part	0.8832	10
organelle membrane	0.8865	904
small nucleolar ribonucleoprotein complex	0.8875	10
kinesin complex	0.8952	16
ribonucleoprotein complex	0.9022	266
nuclear chromosome part	0.9039	52
endosome	0.9054	148
nuclear inner membrane	0.9301	10
trans-Golgi network	0.9382	16
microtubule cytoskeleton	0.94	13
nuclear matrix	0.9424	38
transcription factor TFIID complex	0.9435	15
condensed chromosome kinetochore	0.9437	28
ubiquitin ligase complex	0.9482	66
ER-Golgi intermediate compartment membrane	0.9487	10
clathrin adaptor complex	0.9559	22
peroxisome	0.962	64
mitochondrial outer membrane	0.9633	50
spindle pole	0.9662	16
AP-type membrane coat adaptor complex	0.9665	23
chromosome, telomeric region	0.9681	20
integral to peroxisomal membrane	0.9734	11
intrinsic to peroxisomal membrane	0.9734	11
vesicle coat	0.9739	26
microbody	0.9783	66
dynein complex	0.9789	26
cilium	0.9854	52
spindle	0.9863	41
nuclear pore	0.9874	54
microbody membrane	0.9899	33
peroxisomal membrane	0.9899	33
coated pit	0.9902	29
chromatin	0.9918	87
pore complex	0.9923	57
spliceosome	0.9923	87
cytosol	0.9946	569
microbody part	0.9965	36
peroxisomal part	0.9965	36
chromosome	0.997	107
membrane coat	0.9973	45
chromosome, centromeric region	0.9985	25
nucleoplasm part	0.9985	345
intracellular	0.9987	1330
kinetochore	0.9991	39
cytoskeletal part	0.9994	493
protein complex	0.9994	1222
microtubule associated complex	0.9995	90
microtubule organizing center	0.9996	139
nuclear body	0.9997	95
nucleoplasm	0.9998	263
macromolecular complex	0.9998	1480
nuclear speck	0.9999	64
centrosome	0.9999	123
cell part	0.9999	8532
microtubule	1	168
chromosomal part	1	227
nuclear part	1	1103
intracellular organelle part	1	2689
organelle part	1	2702
nucleus	1	3310
intracellular membrane-bounded organelle	1	4942
membrane-bounded organelle	1	4942
intracellular organelle	1	5361
organelle	1	5362
intracellular part	1	6647
